# Supplementary material for: Phosphoproteome analysis reveals an extensive phosphorylation of proteins associated with bast fiber growth in ramie
Source: BMC Plant Biol. 2021 Oct 16;21:473. doi: 10.1186/s12870-021-03252-7 (PMC8520194; doi:10.1186/s12870-021-03252-7)
Supplement: Supplementary file 2 — Additional file 2: Table S2. Differentially Phosphorylated sites in the 323 differentially phosphorylated proteins identified in this study. [file 12870_2021_3252_MOESM2_ESM.xlsx]

## Sheet: Diff distribution
Compared sample name	Type	Up-regulated	Down-regulated
LTM_BnT_1/LTM_BnB_1	Sites	153	354
	Proteins	111	238
LTM_BnT_2/LTM_BnB_2	Sites	204	305
	Proteins	150	214
LTM_BnT_3/LTM_BnB_3	Sites	236	241
	Proteins	174	177
LTM_BnT/LTM_BnB	Sites	175	275
	Proteins	129	196

## Sheet: LTM_BnT_1vsLTM_BnB_1
Protein accession	Position	LTM_BnT_1/LTM_BnB_1 Ratio	Regulated Type	Amino acid	Protein description	Gene name	Localization probability	PEP	Score	Modified sequence	Charge	Mass error [ppm]	MS/MS Count	LTM_BnB_1	LTM_BnB_2	LTM_BnB_3	LTM_BnT_1	LTM_BnT_2	LTM_BnT_3
whole_GLEAN_10002290	265	0.471	Down	S	PREDICTED: PTI1-like tyrosine-protein kinase 1 [Ziziphus jujuba]	---	0.988178	1.38836e-94	202.56	LHS(0.988)T(0.933)RVLGT(0.078)FGYHAPEYAMTGQLTQK	4	-0.88196	3	1.27148	1.29493	1.27603	0.598684	0.640538	0.708515
whole_GLEAN_10002290	46	0.341	Down	S	PREDICTED: PTI1-like tyrosine-protein kinase 1 [Ziziphus jujuba]	---	1	1.25201e-52	153.86	WLCCFRPEEEPYQS(1)NENDHLKS(1)PR	4	0.0055382	2	1.36929	1.39037	1.55396	0.467105	0.463606	0.456332
whole_GLEAN_10002290	266	0.471	Down	T	PREDICTED: PTI1-like tyrosine-protein kinase 1 [Ziziphus jujuba]	---	0.933367	1.38836e-94	202.56	LHS(0.988)T(0.933)RVLGT(0.078)FGYHAPEYAMTGQLTQK	4	-0.88196	3	1.27148	1.29493	1.27603	0.598684	0.640538	0.708515
whole_GLEAN_10002290	54	0.219	Down	S	PREDICTED: PTI1-like tyrosine-protein kinase 1 [Ziziphus jujuba]	---	1	1.58859e-61	165.34	WLCCFRPEEEPYQS(1)NENDHLKS(1)PR	4	0.0055382	8	1.45064	1.54686	1.63515	0.317982	0.334826	0.342795
whole_GLEAN_10024397	333	0.446	Down	S	PREDICTED: immunoglobulin A1 protease-like [Ziziphus jujuba]	---	0.982886	7.63246e-11	97.5	DT(0.007)T(0.023)GNS(0.987)S(0.983)EEEGSEQINK	3	-0.33756	2	1.46198	1.45534	1.47956	0.651603	0.825856	0.864276
whole_GLEAN_10024397	379	0.29	Down	S	PREDICTED: immunoglobulin A1 protease-like [Ziziphus jujuba]	---	0.989107	1.67929e-20	171.73	S(0.009)LS(0.989)CLS(0.002)VSANK	3	-0.33577	2	1.68436	2.31173	1.91667	0.489067	0.587833	0.592124
whole_GLEAN_10024397	332	0.446	Down	S	PREDICTED: immunoglobulin A1 protease-like [Ziziphus jujuba]	---	0.986711	7.63246e-11	97.5	DT(0.007)T(0.023)GNS(0.987)S(0.983)EEEGSEQINK	3	-0.33756	2	1.46198	1.45534	1.47956	0.651603	0.825856	0.864276
whole_GLEAN_10004123	191	0.447	Down	S	SAL1 phosphatase [Morus notabilis]	---	0.993927	3.98819e-14	150.78	KES(0.994)GLET(0.006)LER	2	-0.35272	5	1.3337	1.56751	1.43045	0.596364	0.638037	0.677122
whole_GLEAN_10016436	606	0.393	Down	T	Cyclin-dependent kinase F-4 [Morus notabilis]	---	0.870985	1.21022e-05	72.359	EINS(0.001)LPPY(0.103)T(0.871)EY(0.622)VS(0.202)T(0.202)R	3	0.16581	3	1.71118	1.39691	1.43687	0.672529	0.714393	0.779797
whole_GLEAN_10017367	177	2.075	Up	S	PREDICTED: vesicle-associated protein 4-2 [Fragaria vesca subsp. vesca]	---	1	3.3762e-06	135.8	QQVEGVDS(1)V	2	0.37506	1	0.661985	0.660094	0.561072	1.37364	1.44243	1.50964
whole_GLEAN_10017815	349	0.42	Down	T	PREDICTED: tubulin alpha-3 chain [Nelumbo nucifera]	---	1	6.96255e-11	120.63	TVQFVDWCPT(1)GFK	4	-0.1076	50	1.19279	1.27473	1.27308	0.500697	0.528533	0.472189
whole_GLEAN_10023749	1579	0.226	Down	S	Probably inactive leucine-rich repeat receptor-like protein kinase [Morus notabilis]	---	0.998101	5.31887e-24	134.42	RAS(0.998)FGGS(0.002)VAYEPCLHAK	4	0.57433	4	1.53539	1.73069	1.6448	0.346899	0.377561	0.411143
whole_GLEAN_10024083	282	4.049	Up	S	Dynamin-related protein 4C [Morus notabilis]	---	1	4.92149e-06	108.72	LFASHPQLS(1)R	3	0.042783	1	0.611354	0.623744	0.650932	2.47514	2.98867	2.6911
whole_GLEAN_10029029	298	0.475	Down	S	PREDICTED: secretory carrier-associated membrane protein 1 [Eucalyptus grandis]	---	0.903774	1.12068e-08	164.72	S(0.904)T(0.096)MMSAL	2	-1.0643	1	1.36442	1.88691	1.54783	0.648438	0.656457	0.512053
whole_GLEAN_10009637	498	0.437	Down	S	PREDICTED: putative nuclear RNA export factor SDE5 isoform X1 [Ziziphus jujuba]	---	1	0.00175726	82.287	KHLS(1)FAK	3	-0.19937	1	1.76992	1.40069	1.53774	0.773659	0.631135	0.608417
whole_GLEAN_10020137	287	2.655	Up	S	Zinc finger CCCH domain-containing protein 32 [Morus notabilis]	---	0.808688	1.28901e-18	118.37	PFPSLPSSIGAS(0.003)S(0.009)S(0.179)S(0.809)PK	4	0.36935	4	0.657798	0.72079	0.582651	1.74641	1.17943	1.4427
whole_GLEAN_10028784	95	2.098	Up	S	latex abundant protein 1 [Populus trichocarpa]	---	0.94283	5.06671e-14	110.56	PAPAAFRPDS(0.943)GS(0.057)EYGR	3	-0.60264	1	0.834938	0.865513	0.807824	1.75197	1.42672	1.24283
whole_GLEAN_10028742	625	0.458	Down	S	ABC transporter B family member 19 [Morus notabilis]	---	0.962516	3.17002e-10	130.27	S(0.977)S(0.026)RLS(0.963)HS(0.091)LS(0.913)T(0.031)K	3	0.3506	3	1.17104	1.38443	1.27476	0.536011	0.503169	0.606341
whole_GLEAN_10028742	621	0.458	Down	S	ABC transporter B family member 19 [Morus notabilis]	---	0.977323	3.17002e-10	130.27	S(0.977)S(0.026)RLS(0.963)HS(0.091)LS(0.913)T(0.031)K	3	0.3506	2	1.17104	1.38443	1.27476	0.536011	0.503169	0.606341
whole_GLEAN_10024678	1112	0.48	Down	S	Methyltransferase-like protein 1 [Morus notabilis]	---	0.999865	2.22866e-16	73.857	AAGNS(1)PQNLNMLSLNQEASSNSANAPPWASPIEGFK	4	0.76795	1	1.22661	1.1889	1.4471	0.588335	0.689619	0.940733
whole_GLEAN_10024678	23	0.47	Down	S	Methyltransferase-like protein 1 [Morus notabilis]	---	0.999999	1.5438e-18	143.67	WDAEDGSDVKS(1)DR	3	0.35823	1	1.20582	1.23187	1.45961	0.567202	0.773305	0.840517
whole_GLEAN_10024678	410	0.421	Down	S	Methyltransferase-like protein 1 [Morus notabilis]	---	0.999653	0.00268024	58.079	EGS(1)KESWK	3	-0.31244	3	1.31705	1.20322	1.45848	0.554522	0.762712	0.787716
whole_GLEAN_10023251	60	0.33	Down	S	PREDICTED: ADP-ribosylation factor 2-like [Arachis duranensis]	---	1	0.00166934	83.998	LGLHS(1)LR	2	0.024773	2	1.555	1.73208	1.59398	0.513158	0.549959	0.636741
whole_GLEAN_10016529	144	0.487	Down	S	Protein vip1 [Morus notabilis]	---	0.990095	6.87326e-07	122.64	LQLTST(0.01)AS(0.99)AK	2	0.43456	2	1.32366	1.48098	1.37935	0.644083	0.721659	0.686996
whole_GLEAN_10016477	161	0.369	Down	S	Guanine nucleotide-binding protein alpha-2 subunit [Morus notabilis]	---	0.999503	3.20796e-15	130.27	GPVVTFNTVERS(1)ER	3	0.20979	1	1.4773	1.38639	1.37856	0.544554	0.58624	0.658026
whole_GLEAN_10027462	212	0.316	Down	S	Zinc finger CCCH domain-containing protein 55 [Morus notabilis]	---	0.825833	1.8443e-28	117.04	S(0.031)FS(0.826)AS(0.042)DAS(0.082)FGS(0.019)DEFGAGFKPCLYFAR	3	-0.07558	1	1.26297	1.69171	1.40018	0.398512	0.542891	0.493939
whole_GLEAN_10027462	459	0.488	Down	S	Zinc finger CCCH domain-containing protein 55 [Morus notabilis]	---	0.985107	1.86811e-08	103.39	GEFSTCLS(0.985)PS(0.015)GHDR	3	-0.1769	2	1.20109	1.42678	1.12821	0.58661	0.728555	0.80303
whole_GLEAN_10019576	583	0.441	Down	S	Ikzf5 (DUF668) [Arabidopsis thaliana]	---	1	8.16268e-35	175.56	S(1)QDFDADK	3	-0.49761	7	1.22736	1.36225	1.28419	0.541711	0.642445	0.713781
whole_GLEAN_10023093	182	0.357	Down	S	Sec14 cytosolic factor [Morus notabilis]	---	1	1.45755e-62	174.98	S(1)MQLLLEGAHDPKDEQLVQSFR	4	-0.13132	8	1.23661	1.36869	1.43372	0.44098	0.585714	0.569106
whole_GLEAN_10023093	172	0.461	Down	S	Sec14 cytosolic factor [Morus notabilis]	---	0.925799	0.0275776	63.216	LGAS(0.926)LT(0.074)K	2	-0.95999	1	1.18048	1.26005	1.27592	0.544543	0.679762	0.794425
whole_GLEAN_10023093	164	0.435	Down	S	Sec14 cytosolic factor [Morus notabilis]	---	0.999767	0.0020098	96.342	SIMS(1)YPLK	2	-0.13881	3	1.22021	1.34731	1.32913	0.53118	0.592857	0.652729
whole_GLEAN_10002496	42	0.33	Down	S	PREDICTED: probable linoleate 9S-lipoxygenase 5 isoform X1 [Ziziphus jujuba]	---	1	5.56126e-49	193.85	NVLDFNDIGAS(1)VLDR	3	-0.019645	2	2.20578	1.76299	1.59677	0.728095	0.928183	0.924803
whole_GLEAN_10023694	153	0.287	Down	S	aspartate aminotransferase 2 family protein [Populus trichocarpa]	---	0.999992	0.0108712	76.679	VPWS(1)EYR	2	0.075475	1	1.58843	1.49293	1.69326	0.456	0.540092	0.536493
whole_GLEAN_10021059	328	0.45	Down	T	Dual specificity protein kinase splA [Morus notabilis]	---	0.98208	4.50337e-06	139.78	MT(0.014)GET(0.982)GS(0.004)YR	2	-0.71373	1	1.257	1.43714	1.34051	0.566132	0.650964	0.687564
whole_GLEAN_10007826	146	2.525	Up	S	Polyphenol oxidase [Morus notabilis]	---	1	0.0112072	50.088	VRPAAHS(1)ADR	3	1.1037	1	0.766704	0.868657	0.863768	1.93581	2.18939	1.87713
whole_GLEAN_10007194	22	2.024	Up	T	PREDICTED: ABC transporter G family member 11-like [Malus domestica]	---	0.874768	0.0134094	48.527	WT(0.983)PS(0.756)PS(0.386)PT(0.875)R	2	-0.18371	1	0.791336	0.893602	0.767189	1.60198	1.43793	1.49497
whole_GLEAN_10028128	872	2.05	Up	S	PREDICTED: plasma membrane ATPase 4-like [Ziziphus jujuba]	---	0.772423	5.24346e-05	65.184	T(0.001)LHGLQPPES(0.772)T(0.227)NLFPEK	4	0.65745	1	0.776056	0.717842	0.689394	1.59099	1.73985	1.81371
whole_GLEAN_10021181	390	2.163	Up	S	putative serine/threonine-protein kinase [Morus notabilis]	---	0.998539	3.80503e-07	75.224	DDEGT(0.001)NELS(0.999)FQEWT(0.001)QQMR	3	-0.040797	3	0.656776	0.761988	0.756098	1.42071	1.47261	1.51134
whole_GLEAN_10022249	43	0.433	Down	S	DEAD-box ATP-dependent RNA helicase 37 [Morus notabilis]	---	0.820971	1.18867e-08	79.917	NRPT(0.446)S(0.446)S(0.22)DS(0.821)S(0.067)APSNAAPSPAGDR	3	0.059331	1	1.21965	0.891013	1.00199	0.528701	0.966395	1.44057
whole_GLEAN_10025938	115	0.489	Down	S	ADP-ribosylation factor-like protein 8B-A [Morus notabilis]	---	1	0.012611	50.354	IDKS(1)EALAK	3	2.8691	1	1.14996	1.21547	1.31266	0.562414	0.626649	0.646113
whole_GLEAN_10020313	308	0.191	Down	S	PREDICTED: lysM domain receptor-like kinase 3 [Ziziphus jujuba]	---	0.999986	0.00289162	59.709	KPSFCCAS(1)GR	3	0.24787	1	1.51016	1.83109	1.63783	0.288338	0.379345	0.411306
whole_GLEAN_10023483	797	2.092	Up	S	Protein IQ-DOMAIN 32 [Morus notabilis]	---	1	0.0109137	51.445	QGS(1)PHIQR	3	-0.10221	2	0.695906	0.794162	0.738745	1.45611	1.52454	1.6651
whole_GLEAN_10016120	324	0.474	Down	S	E3 ubiquitin-protein ligase KEG [Morus notabilis]	---	1	3.03648e-29	132.33	HLQEIPRS(1)PPAS(1)PDNDTAK	4	1.0633	2	1.19629	1.2545	1.25882	0.567402	0.714678	0.652425
whole_GLEAN_10016120	328	0.474	Down	S	E3 ubiquitin-protein ligase KEG [Morus notabilis]	---	1	3.03648e-29	132.33	HLQEIPRS(1)PPAS(1)PDNDTAK	4	1.0633	2	1.19629	1.2545	1.25882	0.567402	0.714678	0.652425
whole_GLEAN_10010085	280	0.348	Down	S	Aquaporin PIP2-1 [Morus notabilis]	---	1	0.00104398	69.92	ALGS(1)FRS(1)S(1)GNV	2	-0.6691	4	1.33513	1.32978	1.40775	0.464646	0.564278	0.634973
whole_GLEAN_10010085	283	0.348	Down	S	Aquaporin PIP2-1 [Morus notabilis]	---	1	0.00104398	69.92	ALGS(1)FRS(1)S(1)GNV	2	-0.6691	4	1.33513	1.32978	1.40775	0.464646	0.564278	0.634973
whole_GLEAN_10018694	18	0.358	Down	S	Protein IQ-DOMAIN 1 [Morus notabilis]	---	1	0.00551922	56.404	AKEDKS(1)IK	4	0.43589	1	1.10167	1.26991	1.20276	0.393939	0.400862	0.415385
whole_GLEAN_10023455	240	2.184	Up	S	PREDICTED: 40S ribosomal protein S6-like [Cucumis sativus]	---	0.999999	3.65288e-11	137.8	LS(1)AAS(0.999)KPS(0.001)VIA	2	-0.99158	19	0.598759	0.515873	0.509724	1.30762	1.50251	1.51431
whole_GLEAN_10023455	243	2.506	Up	S	PREDICTED: 40S ribosomal protein S6-like [Cucumis sativus]	---	0.999863	8.29952e-05	90.755	S(0.385)RLS(0.615)AAS(1)KPS(1)VIA	3	1.1831	3	0.55636	0.443452	0.447288	1.39429	1.57789	1.52419
whole_GLEAN_10023455	237	3.427	Up	S	PREDICTED: 40S ribosomal protein S6-like [Cucumis sativus]	---	0.999998	1.15272e-07	110.74	S(1)RLS(1)AASKPSVIA	3	0.23619	3	0.427094	0.380952	0.352098	1.46381	1.62312	1.68509
whole_GLEAN_10010713	261	0.297	Down	T	PREDICTED: putative amidase C869.01 [Ziziphus jujuba]	---	0.999792	0.00321274	58.754	AALAT(1)LARQTR	3	2.9292	2	1.57701	1.71546	1.50991	0.468103	0.549758	0.613806
whole_GLEAN_10010713	76	0.261	Down	S	PREDICTED: putative amidase C869.01 [Ziziphus jujuba]	---	1	0.0234235	56.043	AGVIPIS(1)PR	2	-0.24346	1	1.60805	1.91569	1.51872	0.419221	0.492754	0.530784
whole_GLEAN_10006878	702	0.4	Down	T	Stromal 70 kDa heat shock-related protein [Morus notabilis]	---	0.977113	4.02798e-15	127.88	GPDGDVIDADFT(0.977)DS(0.023)K	3	-2.2649	2	1.44362	1.44509	1.45169	0.576824	0.770959	0.69617
whole_GLEAN_10006878	638	0.498	Down	S	Stromal 70 kDa heat shock-related protein [Morus notabilis]	---	0.966118	6.78817e-08	109.83	EAIS(0.966)GGS(0.034)TQLIK	3	0.36645	1	1.24535	1.53295	1.45531	0.619742	0.791703	0.702979
whole_GLEAN_10009184	199	0.456	Down	S	PREDICTED: metacaspase-4 [Ricinus communis]	---	1	0.00268586	63.694	GIHIPS(1)ALRR	3	-0.44319	3	1.37463	1.44151	1.36482	0.627413	0.590597	0.588177
whole_GLEAN_10006509	1056	0.482	Down	S	PREDICTED: myosin-2 isoform X2 [Ziziphus jujuba]	---	0.999504	0.000135001	113.95	YSNS(1)VGVGR	2	0.43178	1	1.29115	1.16839	1.3501	0.62201	0.832018	0.749064
whole_GLEAN_10013501	169	0.276	Down	S	Serine/threonine protein phosphatase 2A 55 kDa regulatory subunit B beta isoform [Morus notabilis]	---	0.999997	1.98359e-71	161.4	AVGNGSVASSSNSSSLKPCLANGGS(1)PER	3	0.53306	10	1.43508	1.63919	1.53511	0.396637	0.42284	0.461233
whole_GLEAN_10027485	81	0.485	Down	S	Calcium-dependent protein kinase 8 [Morus notabilis]	---	0.848067	8.96674e-09	88.176	GEFGITYLCT(0.016)DAS(0.848)S(0.136)GEK	3	-0.90379	1	1.29785	1.36055	1.2837	0.629121	0.83498	0.716338
whole_GLEAN_10013434	608	0.455	Down	S	PREDICTED: polyadenylate-binding protein-interacting protein 4 isoform X2 [Ziziphus jujuba]	---	0.986611	5.79005e-20	101.66	AVAVAAPCAPGLS(0.987)PS(0.011)S(0.002)S(0.001)VGSLSSEK	3	0.16806	2	1.33477	1.50108	1.46968	0.606721	0.591524	0.672625
whole_GLEAN_10026816	135	2.373	Up	S	PREDICTED: protein PLANT CADMIUM RESISTANCE 2-like [Fragaria vesca subsp. vesca]	---	0.999435	5.4722e-14	110.6	EVAMT(1)PVAPS(0.999)VEEGMT(0.001)R	3	0.87174	4	0.668659	0.794655	0.840149	1.5864	1.37216	1.61849
whole_GLEAN_10006722	43	2.098	Up	S	PREDICTED: GLABRA2 expression modulator [Prunus mume]	---	0.998995	0.0010568	85.554	IRS(0.999)PPGS(0.001)K	3	0.08855	2	0.59291	0.495798	0.474576	1.24419	1.33842	1.35827
whole_GLEAN_10025665	479	0.411	Down	S	putative receptor-like protein kinase [Morus notabilis]	---	0.917637	5.45653e-43	206.74	T(0.036)T(0.044)S(0.918)MEIES(0.002)TK	2	-0.49462	3	1.21933	1.45415	1.39196	0.500634	0.525917	0.51343
whole_GLEAN_10007471	45	0.456	Down	S	Serine/threonine-protein kinase KIPK [Morus notabilis]	---	0.99999	2.73888e-07	118.51	KYS(1)IEDDINR	3	0.088753	1	1.30654	1.55702	1.58883	0.595174	0.512681	0.674929
whole_GLEAN_10007471	637	0.458	Down	S	Serine/threonine-protein kinase KIPK [Morus notabilis]	---	0.845567	3.84203e-06	110.93	S(0.061)S(0.093)S(0.846)PVIAPVK	3	0.17223	3	1.29689	1.50987	1.48939	0.594281	0.630435	0.686368
whole_GLEAN_10017578	630	0.324	Down	S	DUF21 domain-containing protein [Morus notabilis]	---	0.833957	2.46977e-23	111.65	KWNS(0.066)GEDS(0.834)DS(0.095)T(0.005)ESDEDSFQK	3	-0.7315	1	1.4482	1.70964	1.40276	0.468777	0.586592	0.650278
whole_GLEAN_10017299	23	0.494	Down	S	UBA and UBX domain-containing protein [Morus notabilis]	---	0.994645	0.00800889	108.43	T(0.005)LS(0.995)DLNR	2	-0.45853	1	1.2441	1.24188	1.29449	0.615132	0.731824	0.720178
whole_GLEAN_10028211	38	0.48	Down	S	cold shock protein 2-like [Cajanus cajan]	---	0.943699	2.68535e-52	160.83	GFGFIAPDDGGEDLFVHQT(0.056)S(0.944)IR	3	0.88356	2	1.20501	1.27783	1.19477	0.578504	0.910213	0.756917
whole_GLEAN_10019151	17	2.49	Up	T	PREDICTED: inactive protein RESTRICTED TEV MOVEMENT 2-like [Malus domestica]	---	0.999764	2.40557e-06	96.773	GVFGDGTIT(1)GRPR	3	-0.30114	2	0.773782	0.903004	0.843194	1.92647	2.11034	2.23466
whole_GLEAN_10027740	35	3.781	Up	S	PREDICTED: GTP-binding nuclear protein Ran-3 [Ricinus communis]	---	1	0.000332499	118.03	HLS(1)GEFEK	3	-0.21319	2	0.464572	0.552933	0.520971	1.75634	1.875	2.42509
whole_GLEAN_10028106	620	2.567	Up	S	PREDICTED: probable xyloglucan glycosyltransferase 5 [Juglans regia]	---	0.988677	2.93008e-41	199.87	GAS(0.989)ES(0.011)ELSELNR	3	-0.43548	2	0.471637	0.527237	0.373817	1.21088	1.24646	1.21652
whole_GLEAN_10005865	18	2.032	Up	S	PREDICTED: calcium-dependent protein kinase 13 [Ziziphus jujuba]	---	1	0.000144781	72.359	EDVKS(1)NFS(1)GHDHR	4	-0.29016	1	0.660524	0.697425	0.5727	1.34186	1.40279	1.29462
whole_GLEAN_10021256	136	0.441	Down	S	PREDICTED: phototropin-2-like isoform X2 [Juglans regia]	---	0.902764	2.67508e-17	94.276	AMS(0.903)S(0.087)S(0.009)S(0.001)GGGGGGGEGRPSAGK	3	0.3062	2	1.27847	1.21404	1.35316	0.563169	0.720045	0.637821
whole_GLEAN_10021256	164	0.374	Down	S	PREDICTED: phototropin-2-like isoform X2 [Juglans regia]	---	0.937995	3.82993e-42	194.77	T(0.06)S(0.938)S(0.002)EECEGTPYPR	2	-1.3483	1	1.29569	1.35188	1.34309	0.485011	0.618141	0.634615
whole_GLEAN_10014598	109	2.115	Up	S	BZIP transcription factor [Medicago truncatula]	---	0.891268	9.73884e-06	87.323	EAFS(0.85)PT(0.251)PS(0.891)PPGS(0.006)S(0.002)R	2	0.20566	1	0.721393	0.93283	0.70297	1.52605	1.61465	1.29102
whole_GLEAN_10007901	10	0.487	Down	T	PREDICTED: lipid phosphate phosphatase 2-like isoform X2 [Malus domestica]	---	1	0.00210395	63.681	PEIQLGAHT(1)IR	3	-1.2161	1	1.179	1.2846	1.14824	0.574118	0.849879	0.709898
whole_GLEAN_10028778	175	0.32	Down	T	PREDICTED: SNF1-related protein kinase catalytic subunit alpha KIN10 isoform X1 [Ziziphus jujuba]	---	0.92586	4.28096e-52	170	DGHFLKT(0.926)S(0.037)CGS(0.037)PNYAAPEVISGK	4	1.4418	7	1.41945	1.53617	1.48488	0.454545	0.53885	0.579824
whole_GLEAN_10010195	42	0.393	Down	S	PREDICTED: probable linoleate 9S-lipoxygenase 5 isoform X1 [Ziziphus jujuba]	---	1	5.10067e-15	117.38	KNVLDFNDIGAS(1)VIDR	3	0.24855	2	1.82216	1.91777	1.75335	0.716445	0.88769	0.866953
whole_GLEAN_10010195	723	0.231	Down	T	PREDICTED: probable linoleate 9S-lipoxygenase 5 isoform X1 [Ziziphus jujuba]	---	0.997418	0.000642052	58.246	FMPEEGT(0.997)PDY(0.003)EELK	3	-0.053039	3	2.48105	2.56499	2.36461	0.571947	0.746193	0.721643
whole_GLEAN_10027616	312	2.212	Up	S	PREDICTED: YTH domain-containing family protein 1-like isoform X2 [Pyrus x bretschneideri]	---	0.999856	1.80994e-08	145.46	AHLDS(1)PTEK	3	0.006142	5	0.620019	0.672084	0.598165	1.37118	1.40334	1.45005
whole_GLEAN_10026965	111	3.315	Up	S	PREDICTED: phototropin-1 isoform X2 [Juglans regia]	---	0.998624	1.51733e-07	61.525	DPAPS(0.001)APAVPAPPPLQPQAS(0.999)PPVVPR	4	-0.22753	2	0.620711	0.830789	0.794615	2.05779	1.98444	1.57112
whole_GLEAN_10026965	191	3.441	Up	S	PREDICTED: phototropin-1 isoform X2 [Juglans regia]	---	0.806487	0.000905637	84.687	RS(0.194)S(0.806)NNSVR	3	-0.20024	1	0.676856	0.691476	0.571697	2.32915	2	2.37856
whole_GLEAN_10025596	201	0.323	Down	T	PREDICTED: probable methionine--tRNA ligase [Prunus mume]	---	1	0.000485005	91.549	VCGT(1)PPHIR	3	-0.87623	1	1.42843	1.44112	1.41071	0.460986	0.522162	0.582073
whole_GLEAN_10028888	864	0.462	Down	S	PREDICTED: receptor-like protein kinase FERONIA [Ziziphus jujuba]	---	0.930972	0.0486589	52.247	S(0.931)T(0.024)GT(0.039)GAT(0.006)K	2	0.051308	1	1.17484	1.43649	1.22324	0.542933	0.694102	0.624372
whole_GLEAN_10028888	692	0.299	Down	T	PREDICTED: receptor-like protein kinase FERONIA [Ziziphus jujuba]	---	1	0.00588408	73.499	AHVT(1)T(1)VVK	3	0.68514	2	1.29493	1.49105	1.49415	0.387054	0.384088	0.384422
whole_GLEAN_10028888	691	0.344	Down	T	PREDICTED: receptor-like protein kinase FERONIA [Ziziphus jujuba]	---	1	0.00154431	88.495	AHVT(1)T(1)VVK	3	0.68514	5	1.2598	1.45524	1.43227	0.433289	0.475995	0.45603
whole_GLEAN_10028888	889	0.496	Down	S	PREDICTED: receptor-like protein kinase FERONIA [Ziziphus jujuba]	---	0.924858	1.30215e-23	112.44	SEQGTTTNES(0.003)INVFS(0.925)EIY(0.073)DPK	3	0.71849	1	1.16748	1.25661	1.39214	0.5786	0.66118	0.643216
whole_GLEAN_10021732	510	0.342	Down	T	Vacuolar protein 8 [Morus notabilis]	---	1	0.0106717	50.149	AIGNLART(1)FR	2	0.10758	2	1.36464	1.53679	1.36528	0.466304	0.571922	0.465979
whole_GLEAN_10013431	519	2.205	Up	S	PREDICTED: GBF-interacting protein 1-like isoform X2 [Ziziphus jujuba]	---	0.995929	0.0300479	41.117	KES(0.719)S(0.285)S(0.996)PR	2	-2.0006	1	0.550847	0.679764	0.623687	1.21472	1.56144	1.50911
whole_GLEAN_10021230	53	0.416	Down	S	Calcium-dependent protein kinase 4 [Morus notabilis]	---	0.841647	0.000266758	80.69	HHQS(0.842)S(0.158)QELAK	4	0.15774	1	1.19601	1.33365	1.28307	0.497343	0.764643	0.752155
whole_GLEAN_10025206	215	0.275	Down	S	PREDICTED: stem-specific protein TSJT1 [Ziziphus jujuba]	---	0.986841	4.82771e-34	191.78	VDS(0.987)S(0.013)GEVCGANFK	2	-0.22125	7	1.33951	1.63074	1.55482	0.368421	0.396083	0.435982
whole_GLEAN_10025206	18	4.164	Up	S	PREDICTED: stem-specific protein TSJT1 [Ziziphus jujuba]	---	0.986616	7.90358e-24	114.74	SVAQSPEALQS(0.987)PHS(0.013)DAVSALK	3	-0.4441	2	0.396825	0.377694	0.393195	1.65241	1.80413	1.72958
whole_GLEAN_10009500	693	0.414	Down	T	Receptor-like protein kinase FERONIA [Morus notabilis]	---	0.999998	9.25568e-11	106.75	TGPTLDNTHVS(1)T(1)VVK	2	1.4444	3	1.51907	1.67742	1.57047	0.628571	0.683775	0.731925
whole_GLEAN_10009500	859	0.498	Down	S	Receptor-like protein kinase FERONIA [Morus notabilis]	---	0.95865	2.84386e-10	132.06	S(0.002)S(0.005)GIS(0.959)MS(0.035)LGGR	2	0.64316	3	1.3951	1.47265	1.39597	0.694444	0.837748	0.811535
whole_GLEAN_10009500	508	0.352	Down	S	Receptor-like protein kinase FERONIA [Morus notabilis]	---	0.938637	5.77597e-30	145.55	TNT(0.001)T(0.04)GS(0.939)YT(0.02)SSLPSNLCR	2	0.12727	3	1.63624	1.88359	1.77718	0.57619	0.568709	0.584078
whole_GLEAN_10009500	840	0.431	Down	S	Receptor-like protein kinase FERONIA [Morus notabilis]	---	0.999109	8.29054e-19	123.29	KDS(0.999)DAS(0.001)PGFDGNVTDSR	3	0.28731	2	1.48774	1.48948	1.49933	0.64127	0.765728	0.808286
whole_GLEAN_10009500	872	0.413	Down	S	Receptor-like protein kinase FERONIA [Morus notabilis]	---	0.76991	1.2391e-13	86.791	S(0.036)LAS(0.194)EDS(0.77)DGLTPSAVFSQIMNPK	3	1.7399	1	1.5218	1.51332	1.38255	0.628571	0.827815	0.796913
whole_GLEAN_10009500	698	0.397	Down	S	Receptor-like protein kinase FERONIA [Morus notabilis]	---	0.996664	0.000316561	87.363	GS(0.997)FGY(0.001)LDPEY(0.002)FR	2	-0.73483	2	1.54905	1.51052	1.42148	0.614286	0.878311	0.724614
whole_GLEAN_10027270	596	2.651	Up	S	PREDICTED: myosin-binding protein 1 [Jatropha curcas]	---	1	0.00025496	98.942	GGFDLPIS(1)PK	2	0.40762	4	0.675581	0.676546	0.719109	1.79093	1.90433	1.74194
whole_GLEAN_10027270	251	2.331	Up	S	PREDICTED: myosin-binding protein 1 [Jatropha curcas]	---	0.999268	8.27233e-13	92.41	ISSDTESEVLPS(0.999)DDEDGAS(0.001)AR	3	-0.43908	1	0.705841	0.753866	0.875	1.64497	1.61191	1.49915
whole_GLEAN_10027270	221	2.032	Up	S	PREDICTED: myosin-binding protein 1 [Jatropha curcas]	---	0.983118	0.000801814	89.46	SVSLTAT(0.017)QS(0.983)R	2	-0.43786	1	0.750176	0.775773	0.864224	1.52465	1.54874	1.52122
whole_GLEAN_10027270	586	2.213	Up	S	PREDICTED: myosin-binding protein 1 [Jatropha curcas]	---	0.996414	1.68181e-05	120.55	VLLSQLS(0.996)S(0.004)K	3	0.50575	2	0.766362	0.759021	0.77227	1.69625	1.5343	1.61121
whole_GLEAN_10006267	101	0.431	Down	S	PREDICTED: IRK-interacting protein-like [Juglans regia]	---	0.999836	5.08768e-05	67.579	ENNPKPVCVS(1)PQDSR	3	-0.51581	2	1.34121	1.20591	1.40506	0.578082	0.711782	0.730348
whole_GLEAN_10019004	147	3.467	Up	S	Serine/threonine-protein kinase ULK4 [Morus notabilis]	---	0.993669	0.00177298	83.438	RLS(0.994)DIS(0.006)K	3	0.10367	1	0.608947	0.542406	0.483955	2.11132	2.31777	2.42424
whole_GLEAN_10021325	324	0.148	Down	S	Asparagine--tRNA ligase, cytoplasmic 2 [Morus notabilis]	---	0.999833	1.31911e-18	145.43	RSES(1)NKEALVAAAR	2	-0.45969	6	1.70784	1.95956	1.87978	0.253534	0.292891	0.282752
whole_GLEAN_10011808	1163	2.047	Up	S	PREDICTED: protein TSS [Ziziphus jujuba]	---	1	1.28833e-13	120.4	S(1)APAS(1)PAPIDPVTK	3	0.28195	4	0.590674	0.625714	0.556	1.20938	1.18608	1.31873
whole_GLEAN_10028992	479	0.27	Down	S	Zinc finger CCCH domain-containing protein 17 [Morus notabilis]	---	0.836886	0.000232102	65.231	GRLS(0.837)PS(0.163)RPQTSTYQGR	3	-0.0011538	4	2.25346	1.38407	1.74373	0.608044	0.774545	0.764706
whole_GLEAN_10028992	387	0.309	Down	T	Zinc finger CCCH domain-containing protein 17 [Morus notabilis]	---	0.771552	3.35597e-13	128.38	KS(0.312)NS(0.913)PDNT(0.772)NGS(0.003)DLR	2	0.90209	2	2.26728	1.18634	1.61649	0.700068	0.842182	0.748974
whole_GLEAN_10028992	383	0.277	Down	S	Zinc finger CCCH domain-containing protein 17 [Morus notabilis]	---	0.913453	3.35597e-13	128.38	KS(0.312)NS(0.913)PDNT(0.772)NGS(0.003)DLR	2	0.90209	2	2.30415	1.4367	1.84409	0.637355	0.774545	0.657319
whole_GLEAN_10028992	381	0.267	Down	S	Zinc finger CCCH domain-containing protein 17 [Morus notabilis]	---	0.966794	1.48554e-08	103.4	KS(0.967)NS(0.785)PDNT(0.243)NGS(0.006)DLR	3	0.18895	1	2.30415	1.56757	1.90681	0.615542	0.757818	0.607387
whole_GLEAN_10025766	32	0.336	Down	S	Phospholipase A1-IIdelta [Morus notabilis]	---	0.820839	2.2874e-10	95.954	AAAEGS(0.821)PS(0.179)WDELLGSK	3	1.1137	1	2.23592	2.59667	2.40203	0.750726	0.741251	0.762102
whole_GLEAN_10004991	334	0.433	Down	S	Putative glucose-6-phosphate 1-epimerase [Morus notabilis]	---	0.970445	3.24106e-11	88.565	QELSAVPSS(0.001)Y(0.028)CS(0.97)GQLDPQK	3	0.31267	5	1.23622	1.44055	1.46569	0.535097	0.609442	0.657282
whole_GLEAN_10026757	80	0.189	Down	S	PREDICTED: 40S ribosomal protein S27-2-like [Cucumis melo]	---	1	0.000299935	90.913	LTEGCS(1)FRR	3	-0.32709	2	1.63941	1.8006	1.51034	0.309615	0.333975	0.38576
whole_GLEAN_10005123	205	0.464	Down	T	PREDICTED: actin [Malus domestica]	---	0.880116	4.03908e-05	112.59	GYSFT(0.001)T(0.119)T(0.88)AER	2	-0.38269	3	1.22115	1.33074	1.31606	0.567164	0.623853	0.661465
whole_GLEAN_10015355	916	0.41	Down	S	Regulatory-associated protein of TOR 1 [Morus notabilis]	---	0.998259	6.9174e-06	75.334	T(1)PPVS(0.998)PPRPS(0.002)YLAGMR	3	0.90836	1	1.31923	1.47383	1.20072	0.540347	0.727378	0.656733
whole_GLEAN_10015355	912	0.41	Down	T	Regulatory-associated protein of TOR 1 [Morus notabilis]	---	1	6.9174e-06	75.334	T(1)PPVS(0.998)PPRPS(0.002)YLAGMR	3	0.90836	1	1.31923	1.47383	1.20072	0.540347	0.727378	0.656733
whole_GLEAN_10015355	769	0.313	Down	T	Regulatory-associated protein of TOR 1 [Morus notabilis]	---	0.997331	2.93698e-06	120.9	VGT(0.997)DNLS(0.003)LVR	2	0.63785	1	1.37115	1.52521	1.52984	0.429009	0.474478	0.495585
whole_GLEAN_10013655	376	2.206	Up	S	PREDICTED: microtubule-associated protein TORTIFOLIA1 isoform X1 [Ziziphus jujuba]	---	0.894996	4.81258e-28	160.55	DSS(0.001)NS(0.093)S(0.895)PT(0.011)LDAINK	2	-0.12427	2	0.61407	0.680352	0.647363	1.35452	1.4346	1.27445
whole_GLEAN_10018006	310	2.308	Up	S	PREDICTED: proteoglycan 4-like [Gossypium hirsutum]	---	0.955685	0.000746801	85.271	S(0.044)PES(0.956)EEAPGMR	2	0.024572	3	0.763547	0.861025	0.894319	1.76218	1.86431	1.93491
whole_GLEAN_10018006	196	2.276	Up	S	PREDICTED: proteoglycan 4-like [Gossypium hirsutum]	---	0.954266	6.18047e-52	144.4	SPPLSTSAVPVTTT(0.001)T(0.008)S(0.128)S(0.841)VPS(0.067)S(0.954)PIR	3	-2.1904	32	0.785714	0.839407	0.803299	1.78797	2.05015	2.16272
whole_GLEAN_10026473	299	0.339	Down	S	putative ADP-ribosylation factor GTPase-activating protein AGD14 [Morus notabilis]	---	0.991478	3.7118e-10	85.913	T(0.009)AS(0.031)S(0.103)S(0.433)S(0.433)LGS(0.991)ANGNPAEVK	3	0.67804	1	1.43841	1.50563	1.40179	0.488235	0.569089	0.592631
whole_GLEAN_10023602	1645	0.461	Down	S	GYF domain protein [Medicago truncatula]	---	0.868401	2.08682e-58	207.55	LLS(0.016)S(0.114)S(0.868)PGS(0.002)LPSSQK	3	-0.022324	1	1.36632	1.55542	1.31235	0.629784	0.699427	0.817627
whole_GLEAN_10010303	440	0.293	Down	S	Phospholipase C 3 [Morus notabilis]	---	0.999914	0.00792394	82.287	YCDS(1)AFK	2	-0.44193	1	1.33124	1.39223	1.31514	0.390445	0.329041	0.392351
whole_GLEAN_10017305	244	0.485	Down	S	Protein STRUBBELIG-RECEPTOR FAMILY 8 [Morus notabilis]	---	0.858142	8.93435e-13	92.416	PS(0.001)VGS(0.047)LS(0.858)VVS(0.09)NS(0.003)VNTEMQEQR	3	-1.0222	2	1.3124	1.65997	1.50493	0.636301	0.927273	0.759547
whole_GLEAN_10017305	287	0.423	Down	S	Protein STRUBBELIG-RECEPTOR FAMILY 8 [Morus notabilis]	---	1	6.43203e-05	68.525	VMVDNLHAKNGS(1)AK	4	-0.73578	2	1.60709	1.65662	1.6398	0.680137	0.708364	0.741867
whole_GLEAN_10023369	105	2.432	Up	S	phosphoprotein ECPP44 [Cajanus cajan]	---	0.91013	8.78325e-36	140.41	S(0.011)NS(0.91)S(0.059)S(0.015)S(0.004)SSSDEEEEGEDGEKK	3	-0.26955	2	0.789345	0.872531	0.830245	1.91961	2.10753	2.10559
whole_GLEAN_10027497	56	2.47	Up	S	2-oxoglutarate/malate translocator [Morus notabilis]	---	0.871607	0.0064258	68.563	VVS(0.872)T(0.108)DGLS(0.02)R	2	0.16313	1	0.610096	0.608856	0.625407	1.50672	1.60231	1.44624
whole_GLEAN_10022390	680	0.47	Down	S	LETM1-like protein [Medicago truncatula]	---	0.992289	2.87851e-45	165.85	S(0.008)ADQS(0.992)ENEEDIELGDENSK	2	0.50839	3	1.54792	1.2476	1.65582	0.726911	0.840744	0.753511
whole_GLEAN_10018437	223	0.485	Down	T	PREDICTED: nucleoside diphosphate kinase III, chloroplastic/mitochondrial-like [Pyrus x bretschneideri]	---	1	0.00538555	63.181	KLIGAT(1)DPQK	3	-0.8751	1	1.46945	1.40541	1.45624	0.713196	0.803089	0.799383
whole_GLEAN_10011339	643	0.289	Down	T	putative inactive receptor kinase [Morus notabilis]	---	0.786644	6.76526e-15	125.03	S(0.213)T(0.787)AREEDNPQPELVK	3	0.29082	1	1.57486	1.57262	1.59436	0.455545	0.520833	0.500466
whole_GLEAN_10015902	25	0.423	Down	S	PREDICTED: probable pectate lyase 4 [Prunus mume]	---	0.999997	0.000106842	104.82	YDAS(1)LRPNR	3	-0.21958	2	1.33083	1.34612	1.47154	0.562921	0.554415	0.573805
whole_GLEAN_10019788	634	0.481	Down	T	Polyadenylate-binding protein 2 [Morus notabilis]	---	1	7.7624e-15	130.01	NVAQQT(1)PQAGS(0.963)PT(0.037)DR	3	1.2013	5	1.40699	1.4684	1.42366	0.677446	0.687086	0.776283
whole_GLEAN_10027615	29	0.471	Down	S	PREDICTED: tRNA pseudouridine synthase A-like [Malus domestica]	---	0.999891	1.00826e-51	184.71	TSETLS(1)DGEER	2	0.29521	4	1.52474	1.43007	1.29279	0.718618	0.658779	0.865596
whole_GLEAN_10027615	14	0.498	Down	S	PREDICTED: tRNA pseudouridine synthase A-like [Malus domestica]	---	0.999972	1.49413e-84	234.04	HSLHSEDS(1)PQRPSK	5	0.70301	3	1.4048	1.31765	0.960586	0.699242	0.841985	1.07185
whole_GLEAN_10021643	274	0.307	Down	S	Phosphoserine aminotransferase [Morus notabilis]	---	0.998656	4.89706e-11	95.195	DLIGS(0.999)AQAS(0.001)TPVMLDYK	3	0.10055	3	1.59649	1.73772	1.49274	0.489478	0.583898	0.532934
whole_GLEAN_10021643	194	0.445	Down	S	Phosphoserine aminotransferase [Morus notabilis]	---	0.997719	1.8841e-10	107.13	IPAFEELS(0.998)QT(0.002)PHAR	3	0.58049	1	1.35789	1.61796	1.35978	0.604758	0.65	0.721129
whole_GLEAN_10022687	810	0.488	Down	S	PREDICTED: 1,4-alpha-glucan-branching enzyme isoform X1 [Theobroma cacao]	---	1	1.04738e-32	187.65	LAS(1)PEDIGDSNK	3	-0.17192	2	1.15122	1.26107	1.17204	0.562219	0.670571	0.716012
whole_GLEAN_10005947	1072	0.341	Down	S	Protein transport protein Sec16B [Morus notabilis]	---	0.877609	2.83546e-05	117.94	S(0.122)VS(0.878)EPDFSR	2	-0.12686	3	1.49661	1.74015	1.57569	0.510152	0.534555	0.609799
whole_GLEAN_10017302	200	2.943	Up	S	PREDICTED: chromatin remodeling protein EBS [Ziziphus jujuba]	---	0.895876	2.98068e-58	205.65	SQNAFPS(0.896)S(0.104)PIADTK	2	0.2715	3	0.689655	0.724752	0.686901	2.02985	1.98193	2.08352
whole_GLEAN_10017302	201	3.305	Up	S	PREDICTED: chromatin remodeling protein EBS [Ziziphus jujuba]	---	0.990157	2.27345e-12	119.51	SQNAFPS(0.01)S(0.99)PIADTK	3	-0.27321	6	0.645768	0.693069	0.679233	2.13433	1.96185	2.30474
whole_GLEAN_10017302	133	3.095	Up	T	PREDICTED: chromatin remodeling protein EBS [Ziziphus jujuba]	---	0.999997	0.000125586	105.4	AATGAFT(1)PDR	2	0.47978	1	0.661442	0.772277	0.728435	2.04726	1.83133	2.0316
whole_GLEAN_10030073	288	2.409	Up	S	PREDICTED: 6-phosphofructo-2-kinase/fructose-2,6-bisphosphatase [Vitis vinifera]	---	0.997436	1.91391e-08	142.77	SVGT(0.003)LS(0.997)PLQK	3	-0.21187	3	0.546935	0.595314	0.542828	1.31769	1.42125	1.52391
whole_GLEAN_10023734	6	2.66	Up	S	Ankyrin repeat-containing protein [Morus notabilis]	---	0.907743	0.00784263	114.86	QVS(0.908)FS(0.091)S(0.001)R	2	-0.39352	1	0.709074	0.651636	0.699623	1.88612	1.05995	1.4185
whole_GLEAN_10014117	524	0.231	Down	S	PREDICTED: coatomer subunit gamma-2 [Ziziphus jujuba]	---	1	1.22174e-41	196.33	CVYDS(1)DDEVRDR	2	-0.5017	2	1.67658	2.05753	1.83495	0.386689	0.408747	0.429174
whole_GLEAN_10016750	572	3.436	Up	S	Zinc finger CCCH domain-containing protein 30 [Morus notabilis]	---	0.970554	6.15209e-14	95.122	TVDHHLLQAS(0.029)FGVQS(0.971)PGR	3	2.7137	2	0.61079	0.660787	0.548661	2.09874	2.15927	2.41201
whole_GLEAN_10016750	577	4.366	Up	S	Zinc finger CCCH domain-containing protein 30 [Morus notabilis]	---	0.935357	4.09689e-05	54.865	TVDHHLLQAS(0.473)FGVQS(0.592)PGRMS(0.935)PR	4	-1.0286	1	0.558125	0.613297	0.468321	2.43697	2.2621	2.54244
whole_GLEAN_10016750	374	2.655	Up	S	Zinc finger CCCH domain-containing protein 30 [Morus notabilis]	---	0.999723	4.01855e-11	88.573	TEELRPLYVSTGSAVPS(1)PR	4	-0.31807	3	0.678227	0.765943	0.676029	1.80042	1.95363	1.97516
whole_GLEAN_10016750	555	5.894	Up	S	Zinc finger CCCH domain-containing protein 30 [Morus notabilis]	---	0.999952	1.73396e-52	150.34	SALLNQFQQQQSMLSPINTAVLS(1)PK	3	0.41319	2	0.444444	0.469471	0.439582	2.61975	2.6875	2.82402
whole_GLEAN_10016750	585	4.628	Up	S	Zinc finger CCCH domain-containing protein 30 [Morus notabilis]	---	1	5.30323e-07	109.96	S(1)VEPIS(1)PMGAR	2	-1.44	5	0.501606	0.497965	0.510124	2.32143	2.6371	2.67495
whole_GLEAN_10016750	623	3.192	Up	S	Zinc finger CCCH domain-containing protein 30 [Morus notabilis]	---	0.946076	3.80544e-08	77.959	DLGSNNAAS(0.014)FIGS(0.946)PMS(0.038)PWS(0.002)K	3	0.921	1	0.584457	0.727951	0.649902	1.86555	2.23185	2.12629
whole_GLEAN_10016750	526	3.685	Up	T	Zinc finger CCCH domain-containing protein 30 [Morus notabilis]	---	0.876901	1.4167e-08	99.044	YSDHLAAS(0.026)T(0.877)FS(0.097)PTHK	3	-0.59169	1	0.558767	0.651289	0.470934	2.05882	2.48185	2.56108
whole_GLEAN_10015933	48	0.459	Down	T	PREDICTED: protein SPIRAL1-like 1 [Tarenaya hassleriana]	---	0.999253	9.557e-07	109.35	T(0.001)AT(0.999)PPQPVDVTK	2	-0.14647	3	1.58197	1.59663	1.35973	0.72608	0.759231	0.785235
whole_GLEAN_10022654	60	0.475	Down	S	putative receptor-like protein kinase [Morus notabilis]	---	0.989888	1.4671e-33	197.68	RT(0.01)S(0.99)FPSFPQR	3	1.1211	3	1.24225	1.5027	1.3377	0.589744	0.693939	0.653696
whole_GLEAN_10007734	137	0.234	Down	S	putative S-adenosylmethionine-dependent methyltransferase [Morus notabilis]	---	0.999428	0.000307629	69.456	YFAS(0.001)GVPGS(0.999)FHR	3	0.0081367	1	2.32187	2.12472	2.99432	0.544064	0.696701	0.67208
whole_GLEAN_10010563	4	0.34	Down	S	Glyceraldehyde-3-phosphate dehydrogenase A [Morus notabilis]	---	1	6.30533e-71	169.7	GGS(1)S(1)GKEEGWEEHEHEHEHEQQK	5	0.081517	2	1.3692	1.51823	1.47099	0.465781	0.498439	0.583927
whole_GLEAN_10010563	5	0.34	Down	S	Glyceraldehyde-3-phosphate dehydrogenase A [Morus notabilis]	---	1	6.30533e-71	169.7	GGS(1)S(1)GKEEGWEEHEHEHEHEQQK	5	0.081517	2	1.3692	1.51823	1.47099	0.465781	0.498439	0.583927
whole_GLEAN_10015776	74	0.41	Down	S	PREDICTED: ACT domain-containing protein ACR11 [Ziziphus jujuba]	---	0.990204	2.52265e-12	87.352	ASPSTALEDGNFS(0.99)DADT(0.01)IPTPK	3	0.44008	1	1.30938	1.54925	1.6175	0.536991	0.769096	0.677788
whole_GLEAN_10020846	23	2.14	Up	S	Equilibrative nucleoside transporter 4 [Morus notabilis]	---	1	1.05874e-36	124.48	GQSQTPGDEADPLIVLLPAGES(1)PAAK	4	-0.015241	3	0.536585	0.676273	0.665335	1.14848	1.43825	1.54855
whole_GLEAN_10008269	353	0.428	Down	S	PREDICTED: E3 ubiquitin-protein ligase RHF2A [Vitis vinifera]	---	0.995785	2.31197e-52	152.31	IS(0.996)DAS(0.004)VSDSVNSSVQTSDNR	3	0.14235	2	1.37931	1.32743	1.30521	0.589796	1.24667	0.709818
whole_GLEAN_10008269	318	0.205	Down	S	PREDICTED: E3 ubiquitin-protein ligase RHF2A [Vitis vinifera]	---	0.978033	1.42238e-15	140.68	NT(0.021)S(0.978)MADLGS(0.001)EVK	2	-0.61351	2	1.65887	1.8622	1.80769	0.340816	0.808	0.448727
whole_GLEAN_10008269	346	0.269	Down	T	PREDICTED: E3 ubiquitin-protein ligase RHF2A [Vitis vinifera]	---	0.999998	8.53369e-17	119.53	LET(1)RDNSR	3	0.075128	3	1.47906	1.76233	1.55831	0.397279	0.985333	0.600727
whole_GLEAN_10008269	262	0.462	Down	S	PREDICTED: E3 ubiquitin-protein ligase RHF2A [Vitis vinifera]	---	0.999991	7.43293e-53	159.69	RS(1)PSQSSPSSQDR	3	-0.3709	5	1.21798	1.38559	1.31762	0.562585	1.352	0.736
whole_GLEAN_10015497	140	2.415	Up	S	PREDICTED: 40S ribosomal protein S10-like [Prunus mume]	---	0.999928	1.10315e-49	131.94	GSGGDFS(1)GDK	2	-0.40542	4	0.568162	0.627505	0.59526	1.37202	1.65668	1.58129
whole_GLEAN_10029315	99	6.155	Up	S	Protein TRANSPARENT TESTA 1 [Morus notabilis]	---	1	0.00482955	67.507	PRPS(1)PPR	3	-0.2957	1	0.45586	0.436126	0.315985	2.80568	1.98058	2.03279
whole_GLEAN_10020459	127	2.038	Up	S	Polyphenol oxidase [Morus notabilis]	---	0.932363	3.1388e-05	64.749	NCCPPT(0.068)S(0.932)PEIIDYRPPHVR	4	-0.57958	2	0.7035	0.845741	0.711157	1.43359	1.48135	2.1537
whole_GLEAN_10028600	590	0.079	Down	S	Putative phospholipid-transporting ATPase 8 [Morus notabilis]	---	0.99998	1.52453e-07	104.88	GTQHEADDRS(1)YHK	4	0.3103	3	5.81768	6.19149	6.54348	0.462444	0.449784	0.505772
whole_GLEAN_10028600	1295	0.086	Down	S	Putative phospholipid-transporting ATPase 8 [Morus notabilis]	---	0.945473	1.59287e-14	70.346	FQPMYHDLIQQNLIENQNQNQTDDAGES(0.054)GLS(0.945)PPR	4	-1.5024	1	5.81215	5.57447	4.35326	0.502242	0.585853	0.614623
whole_GLEAN_10030032	171	2.781	Up	T	Phospholipase C 4 [Morus notabilis]	---	0.836168	7.9029e-07	102.65	WFASVPAS(0.164)T(0.836)QPNR	3	-0.028303	1	0.659933	0.732988	0.801037	1.83524	2.22404	2.33611
whole_GLEAN_10009504	538	0.466	Down	S	putative inactive receptor kinase [Morus notabilis]	---	1	2.01121e-67	215	APVQS(1)PGRDDVVDLPR	4	-0.92682	6	1.27063	1.44683	1.40019	0.591814	0.607106	0.590164
whole_GLEAN_10009504	619	0.429	Down	S	putative inactive receptor kinase [Morus notabilis]	---	0.999225	4.64494e-37	142.65	MIEEIRPPDS(0.988)ES(0.012)RPS(0.999)PEDSK	4	-0.17039	7	1.30326	1.4761	1.3553	0.559735	0.632184	0.577628
whole_GLEAN_10009504	614	0.355	Down	S	putative inactive receptor kinase [Morus notabilis]	---	0.988416	4.64494e-37	142.65	MIEEIRPPDS(0.988)ES(0.012)RPS(0.999)PEDSK	4	-0.17039	5	1.35413	1.59317	1.42789	0.481195	0.557994	0.47541
whole_GLEAN_10029663	186	0.487	Down	S	PREDICTED: clathrin interactor EPSIN 1 isoform X1 [Ziziphus jujuba]	---	0.874651	4.69808e-42	176.48	S(0.012)S(0.017)S(0.875)S(0.047)S(0.047)YNS(0.001)GS(0.001)YQSSDR	2	-0.66033	1	1.34188	1.36138	1.19346	0.653673	0.92217	0.891811
whole_GLEAN_10006524	487	0.264	Down	S	Receptor-like protein kinase THESEUS 1 [Morus notabilis]	---	0.999404	4.73997e-57	199.99	SATASCIS(0.999)LASSNLGR	3	-0.19962	2	1.8331	1.70267	2.01166	0.483945	0.51633	0.551811
whole_GLEAN_10029222	162	2.159	Up	S	Zinc transporter 5 [Morus notabilis]	---	0.988104	0.000160839	90.725	APAT(0.012)AS(0.988)VGDEER	2	0.9863	1	0.655795	0.76256	0.708902	1.41604	2.23108	1.81413
whole_GLEAN_10010745	1572	2.048	Up	S	PREDICTED: CCR4-NOT transcription complex subunit 1 isoform X2 [Ziziphus jujuba]	---	0.799448	1.20366e-07	71.696	ES(0.02)GAS(0.179)S(0.799)PLPS(0.001)PAIAVAAAER	3	0.25648	1	0.620902	0.857143	0.614256	1.27189	1.15916	1.51673
whole_GLEAN_10022707	630	0.399	Down	S	Protein IQ-DOMAIN 1 [Morus notabilis]	---	0.999577	2.31993e-14	114.75	GGPNEKDS(1)NNDNASVR	3	-0.4997	1	1.36375	1.49693	1.46975	0.544037	0.78481	0.731791
whole_GLEAN_10024493	76	0.482	Down	T	PREDICTED: BAG family molecular chaperone regulator 7-like [Juglans regia]	---	0.981981	5.73492e-09	122.33	VERT(0.982)PS(0.018)FSTYR	3	-0.4578	2	1.41431	1.71811	1.59009	0.681784	0.750943	0.730428
whole_GLEAN_10021466	610	2.327	Up	S	CLIP-associating protein 1-B [Morus notabilis]	---	0.99604	4.15931e-28	161.59	SS(0.004)S(0.996)LDLGVEPPSAR	2	-0.33469	2	0.583569	0.589666	0.555332	1.35781	1.43669	1.49749
whole_GLEAN_10025193	439	0.339	Down	S	Protein IQ-DOMAIN 31 [Morus notabilis]	---	1	0.0068149	61.691	RAS(1)IEGR	3	-0.2111	1	2.1604	1.88671	1.65837	0.731582	0.73816	0.784856
whole_GLEAN_10025781	14	2.077	Up	S	PREDICTED: protein LIGHT-DEPENDENT SHORT HYPOCOTYLS 10 [Eucalyptus grandis]	---	0.999987	2.58599e-28	119.48	GTYAEGS(1)GGDPPAAAAATPSR	2	1.1017	2	0.749507	0.933709	0.845948	1.55686	1.26486	1.72124
whole_GLEAN_10020262	210	2.453	Up	S	Thioredoxin domain-containing protein 9-like protein [Morus notabilis]	---	0.910623	0.0017862	75.102	QSTNPDS(0.05)S(0.911)DS(0.039)E	2	-0.43326	1	0.459418	0.919854	1.0715	1.12687	1.47608	1.2175
whole_GLEAN_10028649	583	0.205	Down	S	PREDICTED: xyloglucan glycosyltransferase 4 [Ricinus communis]	---	0.987215	6.07439e-06	97.352	RYS(0.987)ES(0.013)GLELLSK	2	0.86769	3	3.59494	2.36797	3.07292	0.737201	0.802215	0.834557
whole_GLEAN_10028649	585	0.249	Down	S	PREDICTED: xyloglucan glycosyltransferase 4 [Ricinus communis]	---	0.934688	9.56244e-05	89.46	YS(0.065)ES(0.935)GLELLSK	3	0.96109	1	3.06962	1.57143	2.02083	0.763367	0.881857	0.987578
whole_GLEAN_10021199	461	0.469	Down	S	SEC1 family transport protein [Morus notabilis]	---	0.986026	1.27846e-29	167.99	SLNVSLASANS(0.014)AS(0.986)R	3	-0.18809	4	1.46875	1.3489	1.26692	0.688889	0.835809	0.813765
whole_GLEAN_10016054	292	0.313	Down	S	PREDICTED: importin-9 isoform X1 [Ziziphus jujuba]	---	0.999946	2.28176e-130	248.47	SSVEDTEDLHDGRYDS(1)DGSEK	3	0.032003	3	1.73428	1.68489	1.7016	0.54343	0.681481	0.701238
whole_GLEAN_10018180	130	0.361	Down	S	PREDICTED: dihydrolipoyl dehydrogenase 1, mitochondrial [Ziziphus jujuba]	---	1	0.00624573	53.237	HS(1)FAHHGVK	4	0.42316	1	1.18802	1.36825	1.41511	0.428571	0.476015	0.622733
whole_GLEAN_10010286	118	2.153	Up	T	Serine/threonine-protein kinase HT1 [Morus notabilis]	---	0.959135	3.2068e-08	83.047	ADGDDEQEFTS(0.001)ILT(0.039)T(0.959)PR	3	0.11162	1	0.559817	0.858138	0.690647	1.2053	1.53513	1.37542
whole_GLEAN_10021680	66	2.476	Up	S	Phospholipase D delta [Morus notabilis]	---	1	1.82327e-05	62.052	RAPDPADS(1)DADS(1)AAGS(1)DHRR	3	0.53037	1	0.73646	0.890511	0.739837	1.82327	1.60583	1.64503
whole_GLEAN_10013917	193	0.347	Down	S	PREDICTED: protein MODIFIER OF SNC1 1 [Ziziphus jujuba]	---	0.958233	1.14164e-43	145.65	NTDPQDPSCQGRPGS(0.958)S(0.034)S(0.008)GGVGR	3	0.057465	3	1.58959	1.70488	1.64774	0.551444	0.45447	0.537845
whole_GLEAN_10016857	812	0.324	Down	S	Serine/threonine-protein kinase [Morus notabilis]	---	0.99985	0.000114338	114.72	DFLS(1)DIFSK	3	-0.77272	2	1.36926	1.55621	1.54721	0.443309	0.502874	0.539589
whole_GLEAN_10016857	156	0.283	Down	S	Serine/threonine-protein kinase [Morus notabilis]	---	0.999438	0.00859935	66.84	MSSGYES(0.999)NR	2	0.93063	2	1.45509	1.65005	1.61015	0.411645	0.414751	0.423265
whole_GLEAN_10016857	152	0.473	Down	S	Serine/threonine-protein kinase [Morus notabilis]	---	0.985304	4.77203e-08	150.09	MS(0.015)S(0.985)GYESNR	2	0.2375	2	1.27944	1.35191	1.40508	0.60572	0.644636	0.670577
whole_GLEAN_10016857	146	0.467	Down	S	Serine/threonine-protein kinase [Morus notabilis]	---	0.999992	9.867e-08	94.384	GDRS(1)IY(0.018)GS(0.982)VQS(1)VPR	3	-0.048019	2	1.26547	1.39394	1.33299	0.59142	0.653257	0.714565
whole_GLEAN_10025013	473	2.654	Up	S	PREDICTED: ERAD-associated E3 ubiquitin-protein ligase HRD1B-like [Ziziphus jujuba]	---	0.999939	5.49988e-06	107.53	AEESTYMS(1)PR	2	-0.38204	6	0.544474	0.457483	0.475519	1.44507	1.93131	1.83492
whole_GLEAN_10011825	232	0.288	Down	S	Polyphenol oxidase [Morus notabilis]	---	0.995078	3.67557e-08	88.945	IPPIFT(0.005)DPGS(0.995)PLYDANR	2	0.11417	3	2.10079	2.13628	1.99067	0.6051	0.636673	0.639189
whole_GLEAN_10007244	78	0.324	Down	S	PREDICTED: translation initiation factor IF-3-like [Ziziphus jujuba]	---	0.921633	2.85316e-18	123.55	KT(0.075)ES(0.922)DDEEALDLS(0.003)T(0.001)IR	3	0.082986	1	1.49821	1.82523	1.69072	0.484774	0.658206	0.565
whole_GLEAN_10006330	27	0.305	Down	S	Putative glycosyltransferase 5 [Morus notabilis]	---	0.958092	2.08624e-12	89.723	TAGGGPGLPT(0.003)T(0.01)NS(0.029)NAS(0.958)PAPNGR	2	0.017049	2	2.38422	2.20388	2.30147	0.727995	0.691213	0.646602
whole_GLEAN_10013375	141	0.427	Down	S	PREDICTED: exocyst complex component EXO70A1 [Ziziphus jujuba]	---	0.810669	5.14263e-06	105.58	RGDS(0.811)S(0.035)S(0.118)S(0.035)VSYR	2	0.78538	1	1.33234	1.52227	1.41296	0.568762	0.543662	0.706564
whole_GLEAN_10005342	242	0.329	Down	S	PREDICTED: nuclear cap-binding protein subunit 2-like [Malus domestica]	---	0.995632	0.000926029	64.52	KNS(0.996)DHES(0.004)RPEK	4	-0.31751	2	1.36355	1.50815	1.4415	0.449275	0.482682	0.508754
whole_GLEAN_10020763	72	0.451	Down	S	---	---	1	0.00280901	65.179	LHRVPS(1)LQR	3	0.031559	1	1.79893	1.15315	1.03605	0.811357	0.583267	0.928097
whole_GLEAN_10020763	62	0.432	Down	S	---	---	0.892951	0.000111634	65.287	NNCLCS(0.001)PT(0.013)T(0.093)HAGS(0.893)FR	3	0.97592	2	1.58445	1.13413	1.09677	0.684312	0.74741	0.973451
whole_GLEAN_10024245	949	0.394	Down	S	Nuclear-interacting partner of ALK [Morus notabilis]	---	0.950532	0.00269116	74.941	RHHS(0.951)MS(0.049)R	3	-0.08537	1	1.36645	1.42297	1.23566	0.538111	0.626901	0.597614
whole_GLEAN_10024702	665	0.332	Down	S	putative receptor-like protein kinase [Morus notabilis]	---	0.99981	2.83371e-11	106.93	S(0.004)GPCLDET(0.996)HVS(1)T(1)GVK	3	0.8775	4	1.25753	1.29859	1.41023	0.41688	0.515152	0.725352
whole_GLEAN_10024702	666	0.243	Down	T	putative receptor-like protein kinase [Morus notabilis]	---	0.999961	2.10274e-05	74.776	S(0.004)GPCLDET(0.996)HVS(1)T(1)GVK	3	0.8775	3	1.2709	1.32589	1.49003	0.309463	0.428732	0.75493
whole_GLEAN_10006252	22	2.977	Up	T	PREDICTED: 40S ribosomal protein S13 [Eucalyptus grandis]	---	0.991668	0.00296571	111.82	T(0.992)PPS(0.008)WLK	3	0.32783	1	0.597377	0.594444	0.654267	1.77856	2.32258	1.89032
whole_GLEAN_10016649	515	2.107	Up	S	PREDICTED: dynamin-related protein 1E [Theobroma cacao]	---	0.993636	7.46366e-42	174.02	GGNQAASVPS(0.004)S(0.994)PS(0.002)ADR	2	0.38228	2	0.626157	0.644828	0.6	1.31927	1.27792	1.31103
whole_GLEAN_10027934	164	0.292	Down	S	Phosphoribosylaminoimidazole-succinocarboxamide synthase [Morus notabilis]	---	1	7.92058e-08	109.04	KCS(1)VFPVEFVVR	3	0.12687	3	1.40744	1.3927	1.45882	0.411631	0.580683	0.492457
whole_GLEAN_10023397	360	0.431	Down	S	PREDICTED: 24-methylenesterol C-methyltransferase 2 [Ricinus communis]	---	0.960204	0.00101667	81.565	KPESSPPS(0.96)DS(0.039)	3	-0.36888	2	1.63099	1.80817	1.39937	0.702963	0.703438	0.780702
whole_GLEAN_10001945	366	0.471	Down	S	ribulose-1 (chloroplast) [Juglans regia]	---	1	0.000140512	96.464	DDFVEKDRS(1)R	3	-0.43243	3	1.19317	1.49044	1.34423	0.561672	0.630021	0.695967
whole_GLEAN_10025026	215	0.484	Down	S	Cellulose synthase-like protein D3 [Morus notabilis]	---	0.863973	0.00648866	78.401	RLS(1)LMKS(0.864)T(0.136)K	3	-0.42622	1	1.74513	1.17661	1.24531	0.844799	0.872727	0.690667
whole_GLEAN_10025026	211	0.484	Down	S	Cellulose synthase-like protein D3 [Morus notabilis]	---	0.999989	0.00648866	78.401	RLS(1)LMKS(0.864)T(0.136)K	3	-0.42622	1	1.74513	1.17661	1.24531	0.844799	0.872727	0.690667
whole_GLEAN_10023820	143	0.357	Down	S	PREDICTED: probable protein phosphatase 2C 60 [Ziziphus jujuba]	---	1	0.00441744	66.92	KGEFS(1)ER	3	-0.4071	1	1.24936	1.47522	1.29723	0.445465	0.553318	0.580488
whole_GLEAN_10027860	166	0.28	Down	T	PREDICTED: CBL-interacting serine/threonine-protein kinase 8 [Ziziphus jujuba]	---	0.808863	1.0797e-14	110.98	T(0.809)T(0.172)CGT(0.019)PNY(0.001)VAPEVLSHK	3	-0.17598	2	1.16972	1.4733	1.45594	0.327009	0.547847	0.635324
whole_GLEAN_10004147	46	0.228	Down	T	PREDICTED: AT-hook motif nuclear-localized protein 1-like [Juglans regia]	---	0.906842	2.18868e-14	74.282	MENPAQAGGS(0.001)PS(0.008)VAAAPPT(0.907)PVT(0.083)LGMPGAIT(0.001)EK	4	0.44029	2	1.97529	1.65986	2.17987	0.449405	0.651108	0.574776
whole_GLEAN_10004147	37	0.313	Down	S	PREDICTED: AT-hook motif nuclear-localized protein 1-like [Juglans regia]	---	0.924444	1.43536e-27	98.183	MENPAQAGGS(0.924)PS(0.075)VAAAPPTPVTLGMPGAITEK	4	0.11855	4	1.78089	1.46122	1.83828	0.556548	0.776108	0.689869
whole_GLEAN_10016926	348	0.397	Down	S	putative S-acyltransferase [Morus notabilis]	---	1	3.44021e-08	151.66	AIS(1)DIEMGR	2	-1.2102	3	1.59865	1.60644	1.30803	0.634892	0.616225	0.717544
whole_GLEAN_10016926	411	0.4	Down	S	putative S-acyltransferase [Morus notabilis]	---	0.999994	0.00186105	89.886	RDVLYS(1)R	3	-0.88744	1	1.63108	1.53342	1.21367	0.652878	0.602184	0.821053
whole_GLEAN_10016926	340	0.439	Down	S	putative S-acyltransferase [Morus notabilis]	---	1	7.28269e-13	130.47	IVGGGFVS(1)PLMGK	2	0.31293	7	1.51486	1.54579	1.31996	0.665468	0.652886	0.734211
whole_GLEAN_10024673	337	0.398	Down	T	Mitogen-activated protein kinase kinase kinase 2 [Morus notabilis]	---	0.998508	8.9373e-16	140.03	IHS(0.983)GT(0.019)VT(0.999)PIHPR	3	0.33808	2	1.39564	1.35443	1.58955	0.55614	0.67528	0.779299
whole_GLEAN_10004730	119	0.43	Down	S	nucleoside diphosphate kinase B [Jatropha curcas]	---	0.998341	3.00882e-17	141.86	NVIHGS(0.002)DS(0.998)VESGK	3	-0.90644	2	1.36099	1.49384	1.40442	0.585478	0.667851	0.729705
whole_GLEAN_10004730	117	0.432	Down	S	nucleoside diphosphate kinase B [Jatropha curcas]	---	0.998164	7.26013e-29	161.51	NVIHGS(0.998)DS(0.002)VESGK	2	-0.086235	5	1.35538	1.48488	1.37238	0.585478	0.675844	0.761993
whole_GLEAN_10001754	214	0.435	Down	S	transmembrane protein, putative [Medicago truncatula]	---	1	6.45954e-15	131.39	VGS(1)LNEGPAVFR	2	-0.20367	1	1.33053	1.24399	1.31031	0.578719	0.687898	0.66092
whole_GLEAN_10029455	340	0.484	Down	S	PREDICTED: auxilin-related protein 2-like isoform X1 [Juglans regia]	---	0.999756	2.41376e-103	237.14	ASSHS(1)ENDLESFFSMGAR	3	1.0112	2	1.3625	1.30605	1.1883	0.65945	0.992314	0.851944
whole_GLEAN_10029810	486	0.497	Down	S	putative serine/threonine-protein kinase [Morus notabilis]	---	0.888796	8.29958e-45	164.97	LVSESGDS(0.111)S(0.889)GYESSVQTK	3	0.37118	2	1.39594	1.32807	1.17625	0.693135	0.849271	0.81463
whole_GLEAN_10029813	20	0.415	Down	S	transmembrane protein [Arabidopsis thaliana]	---	0.999992	2.69322e-44	157.49	TDSEVTSLAAS(0.113)S(0.887)PPRS(1)PPR	3	-0.12397	5	1.81515	1.94932	1.92375	0.753299	0.818836	0.91299
whole_GLEAN_10029813	16	0.336	Down	S	transmembrane protein [Arabidopsis thaliana]	---	0.911975	2.69322e-44	157.49	TDSEVTSLAAS(0.088)S(0.912)PPR	3	0.10149	4	2.13636	2.26014	2.14076	0.718302	0.74985	0.854167
whole_GLEAN_10027552	654	0.164	Down	S	PREDICTED: linoleate 13S-lipoxygenase 2-1, chloroplastic-like [Ziziphus jujuba]	---	1	5.26268e-14	120.77	GVAVEDPS(1)CPHGLK	4	-0.47644	2	1.65213	1.91099	1.89852	0.271529	0.293296	0.378843
whole_GLEAN_10021099	715	0.302	Down	S	PREDICTED: heparanase-like protein 2 [Ziziphus jujuba]	---	1	7.13328e-14	120.32	T(0.14)S(0.167)S(0.786)S(0.907)FDKQLGGS(1)FK	4	0.29968	8	1.12653	1.39883	1.34087	0.339823	0.323171	0.387147
whole_GLEAN_10021099	661	0.493	Down	S	PREDICTED: heparanase-like protein 2 [Ziziphus jujuba]	---	1	3.08537e-05	98.253	ISIPDHGRAS(1)R	3	-0.41947	2	1.03741	1.29657	1.26848	0.511504	0.512195	0.61442
whole_GLEAN_10021099	746	0.387	Down	S	PREDICTED: heparanase-like protein 2 [Ziziphus jujuba]	---	0.998439	1.07835e-05	70.699	T(0.363)PS(0.588)S(0.054)VDKQPS(0.998)RGS(0.997)FK	5	-0.21898	1	1.11565	1.27392	1.27828	0.431858	0.483232	0.564263
whole_GLEAN_10021099	779	0.462	Down	S	PREDICTED: heparanase-like protein 2 [Ziziphus jujuba]	---	0.904008	1.18598e-05	113.76	RQS(0.047)S(0.904)T(0.047)S(0.002)LGAGK	3	0.69799	2	1.10272	1.28634	1.17873	0.509735	0.574695	0.609718
whole_GLEAN_10021099	574	0.478	Down	S	PREDICTED: heparanase-like protein 2 [Ziziphus jujuba]	---	0.889929	0.00167663	84.568	T(0.007)VS(0.89)FS(0.103)FK	3	0.17564	1	1.02857	1.33674	1.28431	0.492035	0.5	0.547022
whole_GLEAN_10014535	348	0.457	Down	S	FAS-associated factor 2-B [Morus notabilis]	---	0.930696	0.0149995	53.3	RMS(0.931)S(0.054)GS(0.014)VES(0.001)AK	2	-0.67317	1	1.26111	1.41364	1.21588	0.576923	0.795897	0.81407
whole_GLEAN_10014535	103	0.454	Down	S	FAS-associated factor 2-B [Morus notabilis]	---	0.999469	9.25029e-102	226.11	S(0.999)LFDVGS(0.001)DFTNSEPFVTHPR	3	-0.089761	2	1.17551	1.31932	1.05808	0.533846	1.04	0.958794
whole_GLEAN_10014535	375	0.407	Down	S	FAS-associated factor 2-B [Morus notabilis]	---	1	0.000245606	92.269	LPNRS(1)IS(1)PER	3	0.5109	1	1.29902	1.41477	1.12778	0.529231	0.867692	0.862312
whole_GLEAN_10014535	377	0.407	Down	S	FAS-associated factor 2-B [Morus notabilis]	---	1	0.000245606	92.269	LPNRS(1)IS(1)PER	3	0.5109	1	1.29902	1.41477	1.12778	0.529231	0.867692	0.862312
whole_GLEAN_10022328	482	0.383	Down	S	PREDICTED: BEL1-like homeodomain protein 1 [Ziziphus jujuba]	---	0.963445	1.47591e-91	217.7	EKS(0.963)PGS(0.035)NT(0.001)NTNTDNQTASFTPK	4	0.016361	2	1.13747	1.25312	1.26399	0.436123	0.554396	0.580056
whole_GLEAN_10010368	246	0.211	Down	S	PREDICTED: type IV inositol polyphosphate 5-phosphatase 3 isoform X3 [Prunus mume]	---	0.841483	0.00845122	96.948	MLS(0.841)GS(0.159)ER	2	-0.88797	1	1.6872	1.84861	1.66417	0.356747	0.424303	0.411184
whole_GLEAN_10010368	119	0.379	Down	S	PREDICTED: type IV inositol polyphosphate 5-phosphatase 3 isoform X3 [Prunus mume]	---	0.998917	1.21786e-05	108.23	S(0.001)FS(0.999)DPPS(0.978)PS(0.022)K	2	-2.5758	2	1.50845	1.39659	1.44706	0.571165	0.696215	0.634046
whole_GLEAN_10010368	123	0.379	Down	S	PREDICTED: type IV inositol polyphosphate 5-phosphatase 3 isoform X3 [Prunus mume]	---	0.978188	1.21786e-05	108.23	S(0.001)FS(0.999)DPPS(0.978)PS(0.022)K	2	-2.5758	2	1.50845	1.39659	1.44706	0.571165	0.696215	0.634046
whole_GLEAN_10027186	497	3.666	Up	T	PREDICTED: sodium/hydrogen exchanger 2 [Ziziphus jujuba]	---	0.99582	0.0031316	124.81	ALLT(0.003)T(0.996)PT(0.001)R	2	0.022025	1	0.469042	0.453998	0.477056	1.71956	1.6993	1.7448
whole_GLEAN_10012194	215	0.487	Down	S	Auxin efflux carrier component 3 [Morus notabilis]	---	0.99997	0.00840821	97.965	S(1)LAMTPR	2	-0.70863	1	1.48834	1.54348	1.33052	0.724329	0.849338	0.696129
whole_GLEAN_10018038	421	0.31	Down	S	PREDICTED: transcription factor bHLH13 [Ziziphus jujuba]	---	0.99998	8.25667e-14	107.21	QINAES(1)EHS(1)DVEASCK	3	-1.2218	1	1.86842	2.04258	1.71147	0.579288	0.24427	0.509036
whole_GLEAN_10018038	418	0.31	Down	S	PREDICTED: transcription factor bHLH13 [Ziziphus jujuba]	---	0.999999	8.25667e-14	107.21	QINAES(1)EHS(1)DVEASCK	3	-1.2218	1	1.86842	2.04258	1.71147	0.579288	0.24427	0.509036
whole_GLEAN_10021561	385	0.429	Down	S	U-box domain-containing protein 3 [Morus notabilis]	---	0.999769	1.4085e-08	108.96	EKGQLS(1)PEHSYSHSR	4	0.17412	2	1.27077	1.36825	1.47583	0.545082	0.573937	1.07571
whole_GLEAN_10021561	121	0.275	Down	S	U-box domain-containing protein 3 [Morus notabilis]	---	0.804669	5.90018e-36	124.06	LLQS(0.035)S(0.141)S(0.805)PNS(0.014)S(0.004)STAIEQCMQEIQSLK	3	0.55911	2	1.38051	1.88337	1.98092	0.380123	0.336935	0.545763
whole_GLEAN_10029367	43	0.395	Down	S	PREDICTED: putative methylesterase 14, chloroplastic isoform X3 [Ziziphus jujuba]	---	1	1.86499e-06	81.144	QALS(1)MALHQHQLS(1)QR	3	-0.11226	2	1.38651	1.40506	1.38139	0.548176	0.712919	0.616207
whole_GLEAN_10029210	1305	2.909	Up	T	PREDICTED: myosin-11-like [Juglans regia]	---	0.971622	2.41009e-07	113.69	DIGLNLS(0.028)T(0.972)PTK	3	0.4658	3	0.576245	0.620717	0.616743	1.67647	1.7305	1.84527
whole_GLEAN_10016693	697	2.01	Up	S	PREDICTED: probable LRR receptor-like serine/threonine-protein kinase At1g05700 [Theobroma cacao]	---	0.884343	1.44691e-36	151.89	SNPENDEESSALDNS(0.884)AS(0.116)DR	3	0.2368	1	0.637131	1.08033	1.06244	1.28039	1.00105	1.00656
whole_GLEAN_10010101	154	2.815	Up	S	MLO-like protein 12 [Morus notabilis]	---	0.999842	3.76184e-11	136.21	HSEANS(1)PFSSR	3	-0.11955	3	0.519931	0.513514	0.510549	1.4635	2.21816	1.53765
whole_GLEAN_10010101	150	2.499	Up	S	MLO-like protein 12 [Morus notabilis]	---	0.999994	1.72444e-06	106.79	HS(1)EANS(1)PFSSR	2	0.14679	3	0.556326	0.568387	0.566245	1.39051	2.06735	1.52492
whole_GLEAN_10013953	120	2.199	Up	S	Protein lap1 [Morus notabilis]	---	1	0.000343509	57.366	ELEELVLS(1)PRPPEVER	3	0.72955	1	0.577213	0.673951	0.883937	1.26902	1.44142	1.32284
whole_GLEAN_10025341	237	0.405	Down	S	PREDICTED: casein kinase 1-like isoform X4 [Elaeis guineensis]	---	1	1.39732e-12	144.38	VERPS(1)VGQEIR	2	-0.55545	2	1.2655	1.38876	1.4988	0.512292	0.903403	0.8193
whole_GLEAN_10025341	272	0.402	Down	S	PREDICTED: casein kinase 1-like isoform X4 [Elaeis guineensis]	---	0.793974	0.0150202	44.252	HRS(0.794)S(0.205)DDGPS(0.001)SK	3	-0.2874	1	1.38129	1.32454	1.1238	0.555482	1.09989	0.842006
whole_GLEAN_10025341	286	0.415	Down	S	PREDICTED: casein kinase 1-like isoform X4 [Elaeis guineensis]	---	1	0.0162275	49.28	EVKPDS(1)ER	3	0.28064	1	1.29591	1.32913	1.45192	0.538206	0.897914	0.847682
whole_GLEAN_10025341	331	0.399	Down	S	PREDICTED: casein kinase 1-like isoform X4 [Elaeis guineensis]	---	0.897256	0.000147689	90.872	LVS(0.409)S(0.115)S(0.526)GRLS(0.897)T(0.039)T(0.015)QR	2	0.013453	1	1.34854	1.3383	1.49519	0.538206	0.961581	0.710501
whole_GLEAN_10025341	229	0.379	Down	S	PREDICTED: casein kinase 1-like isoform X4 [Elaeis guineensis]	---	1	0.00535196	64.104	PAVNPGPS(1)AER	2	1.1669	1	1.55088	1.40711	1.40865	0.58804	0.777168	0.645222
whole_GLEAN_10029919	362	0.445	Down	S	Transcription initiation factor IIA large subunit [Morus notabilis]	---	1	5.89591e-06	109.07	INS(1)KDILFNK	4	-0.22288	5	1.28963	1.32829	1.43306	0.573787	0.598964	0.677215
whole_GLEAN_10022401	454	0.402	Down	S	Sorting nexin 1 [Morus notabilis]	---	1	8.58675e-06	128.03	LDACSPVS(1)P	2	0.13585	1	1.35282	1.53194	1.58446	0.543458	0.746017	0.494949
whole_GLEAN_10016616	18	2.442	Up	S	DUF946 family protein [Medicago truncatula]	---	0.99995	4.58543e-09	122.5	S(1)KPLPIETIFK	2	0.0023175	2	0.560853	0.505774	0.415437	1.36939	1.4914	1.26743
whole_GLEAN_10017791	16	0.383	Down	S	PREDICTED: proteasome subunit alpha type-5 [Glycine max]	---	0.998332	0.00231252	76.868	GVNT(0.002)FS(0.998)PEGR	2	1.2066	1	1.35242	1.56447	1.41171	0.518593	0.59776	0.532136
whole_GLEAN_10012100	1095	2.009	Up	S	PREDICTED: protein SCAR3 isoform X2 [Pyrus x bretschneideri]	---	0.999993	5.83453e-05	78.615	S(1)FNLRPTVTAK	3	0.51061	3	0.609036	0.69083	0.661017	1.22375	1.52625	1.56461
whole_GLEAN_10000489	86	3.34	Up	S	Glycine-rich protein 2 [Morus notabilis]	---	1	2.6046e-52	161.49	AVDVTAPGGASLQPAGNNS(1)GRR	3	-0.13189	6	0.625152	0.6738	0.788035	2.08789	1.55784	2.28474
whole_GLEAN_10000489	110	2.011	Up	Y	Glycine-rich protein 2 [Morus notabilis]	---	0.77495	8.16768e-08	74.029	NGSGAGGGCY(0.775)NCGDS(0.225)GHLAR	3	-0.47979	1	0.804374	0.830739	0.983013	1.61758	1.09984	1.57175
whole_GLEAN_10011929	428	2.871	Up	T	PREDICTED: LOW QUALITY PROTEIN: MLO-like protein 13 [Pyrus x bretschneideri]	---	0.997769	0.000545483	63.682	MDT(0.998)ELS(0.002)EIVEVSK	3	0.56544	1	0.899202	0.875918	1.25191	2.58159
whole_GLEAN_10002795	125	0.376	Down	S	ATP synthase CF1 alpha subunit (chloroplast) [Ficus religiosa]	---	0.989648	9.71387e-08	144.27	GEISAS(0.99)ES(0.01)R	2	-0.35716	1	1.32187	1.40849	1.26432	0.497666	0.730286	0.65291
whole_GLEAN_10025601	381	0.422	Down	S	PREDICTED: serine hydroxymethyltransferase 4-like [Juglans regia]	---	0.83831	2.3654e-06	74.793	NAVFGDS(0.162)S(0.838)ALAPGGVR	3	-0.038694	1	1.58952	1.55589	1.4219	0.670404	0.73749	0.777027
whole_GLEAN_10012375	588	2.665	Up	S	Alpha,alpha-trehalose-phosphate synthase [UDP-forming] 6 [Morus notabilis]	---	1	0.00135616	66.393	VVALDPS(1)FKK	3	0.59879	1	0.610844	0.654432	0.781979	1.62776	1.65719	1.6377
whole_GLEAN_10012953	18	2.648	Up	S	PREDICTED: stem-specific protein TSJT1-like [Fragaria vesca subsp. vesca]	---	0.991007	1.58342e-14	101.6	AFAHPPEELNS(0.991)PAS(0.009)YNGSK	3	-0.96277	3	0.717949	0.762508	0.652593	1.9009	1.61466	2.17773
whole_GLEAN_10016907	81	0.321	Down	S	PREDICTED: protein PAT1 homolog 1 [Prunus mume]	---	0.948641	1.90784e-40	185.86	S(0.949)LS(0.051)DIDDLAGEFSK	3	-0.62564	1	1.34941	1.50408	1.45935	0.433087	0.500543	0.504569
whole_GLEAN_10021410	486	0.36	Down	S	PREDICTED: BTB/POZ domain-containing protein At5g48800 [Ziziphus jujuba]	---	0.976705	0.00407206	81.92	T(0.023)DS(0.977)KVIER	2	-1.5535	2	1.22604	1.28624	1.35924	0.441441	0.589085	0.425947
whole_GLEAN_10029314	40	0.395	Down	S	putative pectin methyltransferase QUA2 [Morus notabilis]	---	0.86735	7.86859e-08	109.1	RAS(0.867)S(0.125)DQS(0.003)S(0.005)FSMR	3	-1.4464	2	1.86032	1.83205	1.86792	0.734375	0.702557	0.735488
whole_GLEAN_10029314	45	0.475	Down	S	putative pectin methyltransferase QUA2 [Morus notabilis]	---	0.996882	5.73285e-16	164.93	ASSDQS(0.003)S(0.997)FSMR	2	0.10953	2	1.60729	1.64865	1.64361	0.762908	0.832436	0.797493
whole_GLEAN_10029173	36	2.126	Up	S	PREDICTED: chlorophyll a-b binding protein 8, chloroplastic [Prunus mume]	---	0.792237	0.00846699	79.986	S(0.208)AS(0.792)FVVK	2	1.0334	1	0.662651	0.579258	0.606991	1.40881	1.53882	1.63528
whole_GLEAN_10027761	221	0.401	Down	S	Protein radially swollen 1 [Morus notabilis]	---	0.980747	2.65204e-36	139.46	GDMEGT(0.019)GS(0.981)NGEELQMADDAR	3	0.51955	9	1.71512	1.73496	1.80594	0.687459	0.786723	0.738175
whole_GLEAN_10007243	146	3.351	Up	S	OsCesA7 protein [Morus notabilis]	---	1	0.00071117	49.66	GPEDDDNNS(1)QFPPVIAGVR	3	0.25283	2	0.582481	0.612057	0.482121	1.95188	2.91518	2.66962
whole_GLEAN_10012897	81	0.221	Down	S	PREDICTED: calvin cycle protein CP12-3, chloroplastic [Tarenaya hassleriana]	---	0.853991	2.2874e-10	95.954	EATEVCDGNQS(0.854)S(0.146)DECK	3	0.25508	1	1.59551	1.54555	1.66701	0.352657	0.457659	0.40499
whole_GLEAN_10023434	403	0.473	Down	S	Extended synaptotagmin-3 [Morus notabilis]	---	0.992452	5.03652e-15	117.33	EDEAPDDADDS(0.992)DT(0.008)IQK	3	-0.46462	1	1.36261	1.44949	1.38194	0.64476	0.687674	0.716667
whole_GLEAN_10021703	181	0.295	Down	S	PREDICTED: protein MID1-COMPLEMENTING ACTIVITY 1 isoform X1 [Ziziphus jujuba]	---	0.81945	7.99002e-16	136.21	T(0.014)LS(0.819)CS(0.166)YPNLPFK	3	0.36656	2	1.40148	1.61596	1.30756	0.413793	0.419248	0.514019
whole_GLEAN_10021703	412	0.229	Down	S	PREDICTED: protein MID1-COMPLEMENTING ACTIVITY 1 isoform X1 [Ziziphus jujuba]	---	0.831779	0.000118645	84.859	T(0.01)KT(0.142)S(0.832)PPPS(0.016)QYMES	2	0.27429	1	1.44958	1.39531	1.38155	0.332592	0.530973	0.59229
whole_GLEAN_10021703	239	0.436	Down	S	PREDICTED: protein MID1-COMPLEMENTING ACTIVITY 1 isoform X1 [Ziziphus jujuba]	---	0.999347	3.73486e-80	202.44	LIDVTETVAAHS(0.001)LPEKAS(0.999)PEK	4	0.098999	4	1.27937	1.4507	1.22111	0.558398	0.574115	0.678738
whole_GLEAN_10019965	1027	2.382	Up	S	PREDICTED: protein SPIRRIG [Ziziphus jujuba]	---	0.999803	0.00805418	106.68	LSAS(1)ELR	2	-0.25487	1	0.644003	0.62989	0.558214	1.53379	1.67292	1.83144
whole_GLEAN_10019965	678	2.373	Up	S	PREDICTED: protein SPIRRIG [Ziziphus jujuba]	---	0.951065	0.00516176	78.513	DVIIS(0.049)S(0.951)PR	2	-0.24776	1	0.588235	0.616588	0.733652	1.39586	1.72788	1.73088
whole_GLEAN_10006934	583	0.393	Down	S	PREDICTED: protein CASP isoform X1 [Jatropha curcas]	---	0.93696	6.34088e-09	88.945	KHVEDLEGGFS(0.063)S(0.937)DVESK	4	-0.10417	2	1.52282	1.46764	1.4472	0.599034	0.846955	0.700718
whole_GLEAN_10014400	1742	0.453	Down	S	spatacsin carboxy-terminus protein [Arabidopsis thaliana]	---	0.93146	1.70428e-52	166.05	SEGQS(0.068)GES(0.931)AHGQTNIQSDLQR	3	-1.0017	2	1.25602	1.62022	1.3079	0.569556	0.578404	0.718814
whole_GLEAN_10027098	66	0.492	Down	S	PREDICTED: ABC transporter G family member 3 [Ziziphus jujuba]	---	0.931926	3.87737e-17	96.351	VDEGADS(0.932)INAAT(0.07)PAS(0.969)PS(0.027)LS(0.002)K	3	1.4114	1	1.38555	1.04647	1.07762	0.681996	0.843996	0.907963
whole_GLEAN_10027622	250	0.25	Down	S	PREDICTED: MACPF domain-containing protein At4g24290 isoform X1 [Ziziphus jujuba]	---	0.780773	4.41619e-12	89.434	FADVS(0.172)PS(0.781)S(0.264)S(0.766)Y(0.001)S(0.017)HKEDIATICR	3	-0.16415	3	1.56818	1.62297	1.7334	0.391753	0.380584	0.42449
whole_GLEAN_10029667	24	2.146	Up	S	Homeobox protein knotted-1-like 2 [Morus notabilis]	---	0.984253	7.76115e-11	102.47	GNFLYAS(0.015)PS(0.984)IGAS(0.001)YAR	3	0.19787	1	0.73931	0.827942	0.799606	1.58683	1.69008	1.49333
whole_GLEAN_10025779	55	0.28	Down	S	PREDICTED: ribosome biogenesis protein erb1 isoform X2 [Citrus sinensis]	---	1	1.51996e-17	150.05	AYFDS(1)ADWALGK	2	-0.40897	2	2.19259	2.34783	2.17215	0.613219	0.719212	0.746479
whole_GLEAN_10022015	418	2.199	Up	S	hyccin [Arabidopsis thaliana]	---	0.78251	2.06286e-26	106.11	AAAAVVAAAAVANS(0.003)S(0.212)S(0.783)NANT(0.002)PSK	3	-0.55386	3	0.69177	0.746686	0.785992	1.52087	1.37604	1.55014
whole_GLEAN_10022015	422	2.222	Up	T	hyccin [Arabidopsis thaliana]	---	0.97622	4.99796e-43	133.29	AAAAVVAAAAVANSSSNANT(0.976)PS(0.024)K	4	0.082369	5	0.70264	0.662003	0.740856	1.56105	1.49861	1.61281
whole_GLEAN_10023852	137	3.444	Up	S	Golgi SNAP receptor complex member 1-1 [Morus notabilis]	---	1	8.53495e-68	211.74	LDLEEGGGS(1)PQQALLR	3	-0.42388	4	0.395022	0.451935	0.306982	1.36036	1.69032	1.46978
whole_GLEAN_10025035	813	0.438	Down	S	PREDICTED: WEB family protein At3g02930, chloroplastic-like [Ziziphus jujuba]	---	0.876103	1.10551e-40	130.49	VDSGESFDQINGVS(0.001)S(0.001)T(0.001)ENNDDGS(0.876)NS(0.117)PS(0.004)K	4	2.3827	5	1.12266	1.42916	1.2967	0.491272	0.753989	0.53706
whole_GLEAN_10025035	815	0.472	Down	S	PREDICTED: WEB family protein At3g02930, chloroplastic-like [Ziziphus jujuba]	---	0.937022	1.11202e-49	132.29	VDSGESFDQINGVSSTENNDDGS(0.013)NS(0.937)PS(0.05)K	3	0.35292	7	1.26746	1.27109	1.23331	0.598504	0.671543	0.626974
whole_GLEAN_10014831	651	2.202	Up	S	Serine/threonine-protein kinase fray2 [Morus notabilis]	---	0.99999	1.15301e-05	125.36	QVPVSQS(1)PK	3	-0.66381	2	0.649043	0.728749	0.632143	1.42925	1.42476	1.41946
whole_GLEAN_10015930	314	0.239	Down	S	Monosaccharide-sensing protein 2 [Morus notabilis]	---	1	0.00274004	105.2	LPEMGS(1)MR	2	-0.71742	1	1.66186	1.6193	1.59709	0.39741	0.386992	0.51756
whole_GLEAN_10015930	337	0.228	Down	T	Monosaccharide-sensing protein 2 [Morus notabilis]	---	1	0.00140421	58.479	GAKT(1)EQWDEES(1)LMR	3	-0.99413	1	1.62195	1.8632	1.6459	0.369522	0.373171	0.336414
whole_GLEAN_10024675	277	0.416	Down	S	Putative transporter arsB [Morus notabilis]	---	0.779467	7.86325e-44	119.78	IEALTLSPSVSSTTGQFAQTGPLS(0.005)LT(0.205)S(0.779)NS(0.011)ER	3	-0.79171	2	1.60552	1.18634	1.47716	0.667421	1.00677	0.763418
whole_GLEAN_10018708	656	2.238	Up	S	PREDICTED: serine/threonine-protein kinase svkA isoform X3 [Ziziphus jujuba]	---	0.977686	2.26842e-18	145.82	NQHDDS(0.027)DS(0.978)PRT(0.995)PK	4	1.2584	5	0.716204	0.651934	0.638195	1.60255	1.68006	1.65154
whole_GLEAN_10017853	1158	2.577	Up	T	PREDICTED: nuclear pore complex protein NUP214 isoform X1 [Ziziphus jujuba]	---	0.946268	0.000311604	81.789	FSGFKS(0.054)PT(0.946)LPR	3	-0.44672	3	0.554563	0.525994	0.483398	1.42901	1.43701	1.52408
whole_GLEAN_10024244	182	0.293	Down	T	PREDICTED: CBL-interacting protein kinase 04 isoform X3 [Vitis vinifera]	---	0.879997	4.87043e-71	176.9	EDGLLHT(0.12)T(0.88)CGTPNYVAPEVINNK	3	0.2182	2	1.51848	1.74541	1.51397	0.444853	0.590502	0.604736
whole_GLEAN_10005840	924	0.412	Down	S	PREDICTED: uncharacterized aarF domain-containing protein kinase At1g71810, chloroplastic isoform X4[Populus euphratica]	---	0.957117	2.69229e-30	113.41	FEASNNAQGYTLGGAPLPGS(0.043)DPIEAS(0.957)R	4	-0.99626	3	1.39281	1.60391	1.27346	0.574167	0.712756	0.81338
whole_GLEAN_10019705	471	3.487	Up	S	BTB/POZ domain-containing protein [Morus notabilis]	---	0.999718	6.60203e-06	95.981	S(1)EGGGFT(0.972)PS(0.028)FAK	3	-0.45899	2	0.59291	0.601381	0.654705	2.06776	3.02116	2.11373
whole_GLEAN_10019705	430	2.235	Up	S	BTB/POZ domain-containing protein [Morus notabilis]	---	0.902057	5.99419e-27	107.3	KT(0.014)PS(0.902)S(0.082)AAS(0.001)S(0.001)PQGSVVGSADRPPQPR	3	-0.25038	2	0.747555	0.827997	0.861882	1.67056	1.91799	1.45882
whole_GLEAN_10019705	376	2.973	Up	S	BTB/POZ domain-containing protein [Morus notabilis]	---	0.998218	2.09932e-36	150.17	DAMQGGGGAGGDS(0.998)PS(0.002)LPSR	3	-2.3668	3	0.632641	0.753296	0.777928	1.88084	2.25397	1.88235
whole_GLEAN_10019705	477	2.703	Up	T	BTB/POZ domain-containing protein [Morus notabilis]	---	0.997187	0.000125778	86.944	SEGGGFT(0.997)PS(0.003)FAK	3	0.0025643	2	0.653423	0.745763	0.840217	1.76636	2.2963	1.71961
whole_GLEAN_10019705	31	2.409	Up	S	BTB/POZ domain-containing protein [Morus notabilis]	---	1	9.24017e-20	140.89	TSSPQTALNNMNS(1)K	3	-0.0064472	2	0.689487	0.810421	0.846987	1.66121	2.03439	1.66667
whole_GLEAN_10008755	188	0.23	Down	S	DUF936 family protein [Medicago truncatula]	---	0.887683	2.40998e-14	101.62	S(0.009)IPGS(0.888)PT(0.099)S(0.004)CYSLPSSFEK	3	-0.32259	2	2.24706	2.13654	1.8861	0.517173	0.673754	0.610814
whole_GLEAN_10016943	104	2.111	Up	S	PREDICTED: HVA22-like protein e [Fragaria vesca subsp. vesca]	---	1	8.55083e-06	95.57	GNQVHNKS(1)PNGK	3	0.54301	3	0.871723	0.9163	0.837912	1.84	2.24737	2.36628
whole_GLEAN_10023950	397	0.405	Down	S	lys-63-specific deubiquitinase BRCC36-like [Cajanus cajan]	---	0.926272	0.00214496	107.57	GMS(0.074)S(0.926)PGHR	3	0.32702	4	1.43046	0.835866	0.673077	0.579421	0.794206	1.67476
whole_GLEAN_10016506	190	0.354	Down	S	PREDICTED: ATG8-interacting protein 1 [Theobroma cacao]	---	0.972997	0.0134322	73.157	DIT(0.027)CS(0.973)PR	2	-0.34857	1	1.41905	1.49537	1.59724	0.502019	0.320078	0.417004
whole_GLEAN_10010220	451	0.413	Down	S	PREDICTED: acyl-CoA-binding domain-containing protein 4 [Ziziphus jujuba]	---	0.999245	1.86547e-62	157.49	MMESLVPDS(0.001)GS(0.999)AVQNATNATR	3	3.5104	13	1.5985	1.46055	1.38429	0.660837	0.843169	0.791603
whole_GLEAN_10021837	230	0.485	Down	S	PREDICTED: auxilin-like protein 1 [Ziziphus jujuba]	---	0.951646	0.000111046	75.969	T(0.048)MS(0.952)HPPNGSACER	3	-0.2714	1	1.23221	1.06524	1.66826	0.59803	0.834571	0.688995
whole_GLEAN_10021635	328	0.324	Down	S	Syntaxin-binding protein 5 [Morus notabilis]	---	0.999939	0.00172692	88.495	SHQS(1)LPK	3	0.030945	2	1.22093	1.33535	1.31298	0.395251	0.447293	0.475069
whole_GLEAN_10011964	192	0.49	Down	S	PREDICTED: TBC1 domain family member 17-like isoform X1 [Juglans regia]	---	0.835615	7.31656e-104	212.07	AVS(0.836)VAS(0.128)GQS(0.031)PS(0.004)IAVGGS(0.002)PLDESQEK	4	0.40562	2	1.24919	1.31448	1.24086	0.61255	0.851129	0.732422
whole_GLEAN_10027628	242	0.445	Down	Y	PREDICTED: shaggy-related protein kinase kappa isoform X1 [Juglans regia]	---	0.999972	3.1069e-21	176.62	GEPNVSY(1)ICSR	3	-0.034395	5	1.22937	1.25891	1.25293	0.54738	0.633038	0.805285
whole_GLEAN_10021884	89	0.454	Down	S	U1 small nuclear ribonucleoprotein 70 kDa-like [Cajanus cajan]	---	0.916386	2.60041e-08	74.287	FADPGDPEY(0.083)S(0.916)PPVPEAETPSQR	3	0.031005	1	1.20755	1.42022	1.28746	0.548571	0.792851	0.887127
whole_GLEAN_10021884	97	2.733	Up	T	U1 small nuclear ribonucleoprotein 70 kDa-like [Cajanus cajan]	---	0.780758	8.27582e-08	69.248	FADPGDPEY(0.001)S(0.001)PPVPEAET(0.781)PS(0.218)QR	3	-1.1708	1	0.426193	1.08539	0.831299	1.1649	0.95692	1.33396
whole_GLEAN_10012018	338	0.313	Down	S	PREDICTED: probable sugar phosphate/phosphate translocator At5g25400 [Ziziphus jujuba]	---	1	5.98198e-49	203.76	LLEERES(1)DGAGS(1)AR	3	0.96394	3	1.92294	1.79282	1.47704	0.601338	0.797707	0.678621
whole_GLEAN_10012018	343	0.366	Down	S	PREDICTED: probable sugar phosphate/phosphate translocator At5g25400 [Ziziphus jujuba]	---	1	1.08063e-05	85.61	LLEERES(1)DGAGS(1)AR	3	0.96394	1	1.75046	1.66884	1.3363	0.640803	0.887797	0.744138
whole_GLEAN_10014181	203	3.424	Up	S	BEL1-like homeodomain protein 6 [Morus notabilis]	---	0.997848	0.00109727	66.809	GELS(0.998)PY(0.001)GMS(0.001)S(0.001)VAR	2	1.2611	1	0.869114	1.11491	0.705777	2.97596	1.12535	1.04736
whole_GLEAN_10014181	162	3.372	Up	S	BEL1-like homeodomain protein 6 [Morus notabilis]	---	0.99935	3.75507e-24	117.21	SPNMGFSS(0.001)FLS(0.999)PNASFSGER	3	-0.22023	2	0.895429	0.91035	0.767719	3.01923	1.23803	1.07442
whole_GLEAN_10014181	500	2.118	Up	S	BEL1-like homeodomain protein 6 [Morus notabilis]	---	1	1.44159e-79	195.01	GDVRAS(1)EDRGEDLQQQSASSTGTER	4	2.6411	3	0.962604	1.34148	0.952353	2.03846	0.623944	0.673884
whole_GLEAN_10014181	511	3.853	Up	S	BEL1-like homeodomain protein 6 [Morus notabilis]	---	0.900377	0.00371451	42.057	AS(0.002)EDRGEDLQQQS(0.9)AS(0.506)S(0.377)T(0.153)GT(0.062)ER	3	-0.39961	1	0.957064	1.41157	0.824896	3.6875	0.474648	0.535859
whole_GLEAN_10022001	502	0.261	Down	S	Transmembrane protein 87A [Morus notabilis]	---	0.999999	2.97359e-07	113.65	GNS(1)EGDLSLVK	2	0.048679	2	1.44831	1.42594	1.79891	0.378142	0.349239	0.467437
whole_GLEAN_10008527	12	2.215	Up	S	Armadillo repeat-containing protein 6 [Morus notabilis]	---	0.856776	7.12081e-06	95.197	T(0.143)IS(0.857)QEAFDELVK	3	0.57787	1	0.730841	0.750529	0.590669	1.61911	1.30278	1.16265
whole_GLEAN_10009102	57	0.483	Down	S	Calcium-dependent protein kinase 17 [Morus notabilis]	---	1	6.40497e-44	153.12	S(1)VGAGAGAAPGGGGASSKPSK	4	0.25073	4	1.21402	1.34115	1.46645	0.586077	0.670374	0.771991
whole_GLEAN_10011718	76	0.438	Down	S	PREDICTED: diacylglycerol kinase 4-like [Fragaria vesca subsp. vesca]	---	1	0.000579845	77.192	FKDPAAGES(1)R	3	-0.16335	1	1.26679	1.4428	1.16546	0.555198	0.759956	0.619479
whole_GLEAN_10010131	1270	0.415	Down	S	PREDICTED: probable disease resistance protein At4g27220 isoform X1 [Ziziphus jujuba]	---	0.968011	7.79586e-25	151.44	GCPGLGTSDIGS(0.968)S(0.032)R	2	0.27581	2	1.28007	1.34941	1.15794	0.531111	0.730583	0.712803
whole_GLEAN_10029395	139	0.497	Down	S	Vesicle-associated membrane protein 713 [Morus notabilis]	---	1	2.04127e-05	115.33	S(1)VMIENIDK	2	0.19924	3	1.26902	1.42476	1.37898	0.630698	0.734104	0.685424
whole_GLEAN_10013128	159	0.434	Down	S	PREDICTED: coiled-coil domain-containing protein SCD2 [Ziziphus jujuba]	---	0.9648	3.09109e-11	105.9	T(0.035)AVS(0.965)MPPIETPINSR	3	-0.046148	1	1.36036	1.63912	1.20504	0.591071	0.912972	0.63
whole_GLEAN_10013128	97	0.427	Down	S	PREDICTED: coiled-coil domain-containing protein SCD2 [Ziziphus jujuba]	---	0.999876	1.52591e-06	113.34	YSAPPPISLS(1)R	2	1.6103	1	1.55856	1.3539	1.51559	0.665179	0.65353	0.683333
whole_GLEAN_10017156	769	0.342	Down	S	PREDICTED: enhancer of mRNA-decapping protein 4 [Vitis vinifera]	---	0.99667	6.07314e-20	132.79	ENLTFGS(0.997)VT(0.003)NDHLPK	4	0.15728	2	1.29739	1.36356	1.41619	0.443864	0.43765	0.460026
whole_GLEAN_10018150	299	0.475	Down	T	syntaxin 131 family protein [Populus trichocarpa]	---	0.996749	8.06209e-49	181.54	VFTVT(0.003)GT(0.997)RADEETIDR	3	-0.39276	1	1.3008	1.28627	1.22785	0.617764	0.674089	0.859198
whole_GLEAN_10018735	377	0.461	Down	S	sodium/calcium exchanger family protein / calcium-binding EF hand family protein [Arabidopsis thaliana]	---	0.999083	2.51401e-44	158.44	GSLGFSAES(0.999)GS(0.001)LISNYHR	3	-0.20322	1	1.46049	1.2975	1.50065	0.672773	0.85101	0.725318
whole_GLEAN_10012913	357	2.018	Up	S	putative inactive receptor kinase [Morus notabilis]	---	1	0.000851335	115	AS(1)AEVLGK	2	-0.38373	40	0.739774	0.756494	0.734543	1.49283	1.9557	1.74532
whole_GLEAN_10025946	337	0.49	Down	S	PREDICTED: sn1-specific diacylglycerol lipase alpha [Gossypium arboreum]	---	0.846037	1.55546e-10	109.07	MS(0.002)DAS(0.143)S(0.846)ET(0.008)ITTPPK	3	0.48575	1	1.4024	1.12881	1.33449	0.686528	0.806563	0.862762
whole_GLEAN_10013324	69	3.242	Up	S	PREDICTED: protein SIEVE ELEMENT OCCLUSION B-like [Ziziphus jujuba]	---	0.999963	8.05865e-16	134.68	AHHGDETELS(1)RR	4	-0.40147	1	0.631957	0.781595	0.760538	2.04878	2.23404	2.99412
whole_GLEAN_10013324	382	2.516	Up	S	PREDICTED: protein SIEVE ELEMENT OCCLUSION B-like [Ziziphus jujuba]	---	0.846694	0.000531313	108.9	RVS(0.847)T(0.153)EDLR	3	-0.27021	1	0.780371	0.945399	0.815516	1.96341	1.64438	1.86765
whole_GLEAN_10013324	47	2.674	Up	S	PREDICTED: protein SIEVE ELEMENT OCCLUSION B-like [Ziziphus jujuba]	---	0.788254	6.59908e-36	147.41	VLGGAAATDGGWLGGS(0.788)T(0.212)R	3	-0.2957	1	0.758229	0.860123	0.766646	2.02744	2.17629	2.04118
whole_GLEAN_10026129	330	0.382	Down	T	Pre-mRNA-processing factor 6 [Morus notabilis]	---	0.959324	0.000115551	69.485	ISDS(0.002)IT(0.039)GLT(0.959)VVDPK	3	-0.47126	1	1.61244	1.82504	1.35112	0.615652	0.555398	0.747186
whole_GLEAN_10021320	227	0.388	Down	T	PREDICTED: AUGMIN subunit 3 [Ziziphus jujuba]	---	1	0.0147968	54.157	QLDT(1)GPFR	3	2.8179	1	1.50115	1.3347	1.35097	0.582192	0.638484	0.71875
whole_GLEAN_10023173	671	0.48	Down	S	PREDICTED: ABC transporter G family member 11 [Prunus mume]	---	0.991328	5.5071e-20	136.68	IKDKEAAGPNGLT(0.007)QS(0.991)PS(0.002)LR	4	0.42495	6	1.75362	1.46624	1.56591	0.841172	0.839286	0.855137
whole_GLEAN_10030164	530	0.355	Down	T	PREDICTED: 65-kDa microtubule-associated protein 6-like [Ziziphus jujuba]	---	0.999997	8.26494e-11	115.57	NSVGGAT(1)PELMTPR	3	-0.71742	2	1.15968	1.40199	1.16256	0.412027	0.77675	0.717765
whole_GLEAN_10020739	109	2.074	Up	S	PREDICTED: NDR1/HIN1-Like protein 3 [Nelumbo nucifera]	---	0.999985	5.59153e-07	71.853	HGWLAPS(1)PQAAPTLPLLR	3	-0.03494	1	0.700139	0.86145	0.630532	1.45208	1.77601	2.08121
whole_GLEAN_10018874	182	0.329	Down	S	Two-component response regulator [Morus notabilis]	---	0.958874	6.08915e-29	124.19	SAKPSEDADY(0.011)S(0.091)S(0.959)S(0.939)ANEGNWK	3	-0.79484	3	1.8359	1.40326	1.49272	0.604244	0.741001	0.547688
whole_GLEAN_10018874	162	0.451	Down	S	Two-component response regulator [Morus notabilis]	---	1	8.68686e-12	123.63	ELEQS(1)GS(1)VEEGDR	2	0.39157	1	1.54839	1.45921	1.37136	0.698339	0.743635	0.657514
whole_GLEAN_10018874	183	0.329	Down	S	Two-component response regulator [Morus notabilis]	---	0.93903	6.08915e-29	124.19	SAKPSEDADY(0.011)S(0.091)S(0.959)S(0.939)ANEGNWK	3	-0.79484	2	1.8359	1.40326	1.49272	0.604244	0.741001	0.547688
whole_GLEAN_10028420	13	2.555	Up	T	Chloride channel protein CLC-b [Morus notabilis]	---	0.994644	3.02888e-05	125.89	QSSEAT(0.005)T(0.995)PR	2	-0.049986	1	0.485017	0.480427	0.434641	1.23902	1.40343	1.58621
whole_GLEAN_10001468	426	0.48	Down	S	PREDICTED: rubisco accumulation factor 1, chloroplastic [Juglans regia]	---	0.999565	0.00182802	63.682	EETDDQLS(1)DEDWE	2	0.34647	1	1.45058	1.20129	1.28704	0.695687	0.898265	0.8704
whole_GLEAN_10010727	76	0.411	Down	S	Triosephosphate isomerase [Morus notabilis]	---	1	0.000658301	100.93	LIS(1)DLNAAK	2	-1.0759	2	1.36198	1.34073	1.37863	0.559804	0.681773	0.724036
whole_GLEAN_10029921	444	0.399	Down	T	PREDICTED: protein plastid transcriptionally active 16, chloroplastic-like [Pyrus x bretschneideri]	---	1	0.0237752	93.098	VQVAT(1)VR	2	0.39682	1	1.21609	1.45182	1.39325	0.485017	0.601545	0.616685
whole_GLEAN_10024133	15	0.408	Down	S	Phytochrome E [Morus notabilis]	---	0.827928	5.49248e-11	108.96	VATT(0.004)T(0.109)FS(0.828)S(0.065)S(0.62)S(0.349)AS(0.025)NMR	2	0.17185	2	1.34641	1.44604	1.36245	0.54947	0.720339	0.674286
whole_GLEAN_10025352	398	0.391	Down	S	COP1-interacting-like protein [Medicago truncatula]	---	1	8.82884e-08	145.31	S(1)LDEAEFEK	2	-0.27778	3	1.63274	1.46198	1.46433	0.637668	0.5947	0.680431
whole_GLEAN_10025352	1134	0.173	Down	S	COP1-interacting-like protein [Medicago truncatula]	---	0.971105	3.91721e-30	146.42	T(0.012)S(0.016)S(0.971)FEDPCTQNSEYGK	2	-0.19746	2	2.02889	1.87174	1.83012	0.350673	0.339829	0.387792
whole_GLEAN_10027927	103	2.174	Up	S	PREDICTED: GEM-like protein 1 [Juglans regia]	---	0.962085	3.18645e-13	94.301	DSNPYVAPPAAPS(0.962)PS(0.038)AAK	4	0.25745	5	0.625214	0.665502	0.605013	1.35912	1.55436	1.57447
whole_GLEAN_10025852	320	4.321	Up	S	PREDICTED: pre-mRNA-splicing factor 38B [Juglans regia]	---	0.929283	1.01314e-07	117.48	DRES(0.071)S(0.929)YDYDRR	3	0.42682	4	0.716895	0.629911	0.506089	3.09797	2.71916	3.0169
whole_GLEAN_10025852	259	4.401	Up	S	PREDICTED: pre-mRNA-splicing factor 38B [Juglans regia]	---	1	0.0196685	49.444	EFS(1)DRER	3	-0.25504	1	0.71309	0.61597	0.51924	3.13851	2.54331	3.17746
whole_GLEAN_10025852	368	4.295	Up	S	PREDICTED: pre-mRNA-splicing factor 38B [Juglans regia]	---	0.879553	2.11199e-23	136.68	SQTLQAGIPPRS(0.12)S(0.88)PPR	3	-0.15169	5	0.775495	0.653992	0.430102	3.33108	2.59055	3.07887
whole_GLEAN_10013327	457	2.743	Up	S	PREDICTED: protein SIEVE ELEMENT OCCLUSION B-like [Ziziphus jujuba]	---	0.977032	1.85556e-08	103.88	TFAT(0.001)T(0.022)HIDNS(0.977)KPLR	3	1.6998	1	0.740185	0.778173	0.781905	2.0302	2.40968	2.53559
whole_GLEAN_10019225	386	0.418	Down	S	putative leucine-rich repeat receptor-like protein kinase [Morus notabilis]	---	0.960062	2.69962e-19	136.39	LGPMESDET(0.019)HIS(0.96)T(0.02)K	3	-0.55631	1	1.27134	1.32025	1.2389	0.531492	0.727899	0.679224
whole_GLEAN_10021232	77	0.486	Down	S	---	---	0.995289	1.29336e-41	192.65	S(0.995)VS(0.005)AMGEQAGASIR	3	-0.20548	8	1.71207	1.64986	1.67976	0.832494	0.896657	0.883147
whole_GLEAN_10021232	65	0.425	Down	S	---	---	0.999751	2.935e-30	166.67	IEPISIS(1)PAATWALR	3	0.1756	2	1.77399	1.90756	1.89426	0.753778	0.853495	0.891368
whole_GLEAN_10019501	986	0.382	Down	S	Serine/threonine-protein kinase [Morus notabilis]	---	1	0.00231785	72.88	VKQHT(1)LVS(1)GGVR	3	-0.046657	2	1.40275	1.44136	1.389	0.536114	0.690408	0.658252
whole_GLEAN_10019501	983	0.382	Down	T	Serine/threonine-protein kinase [Morus notabilis]	---	1	0.00275374	61.265	VKQHT(1)LVS(1)GGVR	3	-0.046657	1	1.40275	1.44136	1.389	0.536114	0.690408	0.658252
whole_GLEAN_10021228	350	0.374	Down	S	Monosaccharide-sensing protein 2 [Morus notabilis]	---	0.99997	2.3313e-10	144.65	LPESGS(1)MR	2	-0.90533	3	1.34813	1.53498	1.42375	0.503976	0.600629	0.559391
whole_GLEAN_10021228	313	0.451	Down	S	Monosaccharide-sensing protein 2 [Morus notabilis]	---	0.999997	1.08252e-129	238.65	PVTGQS(1)ALGLVSR	3	-0.14501	14	1.30172	1.44138	1.33398	0.586481	0.646751	0.667005
whole_GLEAN_10027040	284	0.209	Down	S	PREDICTED: aquaporin PIP2-2-like [Gossypium raimondii]	---	1	0.00150417	89.231	ALGS(1)FRS(1)NA	2	-0.42647	6	1.06838	1.18721	1.14663	0.223642	0.269481	0.526531
whole_GLEAN_10010950	29	0.481	Down	T	Isoflavonoid 7-O-beta-apiosyl-glucoside beta-glycosidase [Morus notabilis]	---	0.984887	6.76308e-78	211.87	RKT(0.985)PET(0.015)QASTSQYDQTNK	4	0.37101	3	1.07125	1.34798	1.26814	0.515544		1.17742
whole_GLEAN_10000736	494	0.411	Down	S	Transmembrane protein 87A [Morus notabilis]	---	0.985504	4.39387e-15	105.32	S(0.014)LQGS(0.986)NGFLNDDLDENKTE	3	0.32787	1	1.91408	2.09186	1.39503	0.785807	0.881214	0.771829
whole_GLEAN_10011928	20	0.419	Down	T	PREDICTED: endoglucanase 25-like [Jatropha curcas]	---	0.839144	5.45885e-06	62.034	DPWGGPMEINGGDS(0.162)AT(0.839)DDDRS(0.999)R	3	-0.28988	2	1.625	1.6225	1.60956	0.681089	0.84599	0.728661
whole_GLEAN_10010976	136	3.072	Up	S	PREDICTED: protein EARLY RESPONSIVE TO DEHYDRATION 15 isoform X2 [Ziziphus jujuba]	---	1	0.000931167	98.04	YLEERS(1)PR	2	-1.0047	2	0.531385	0.426818	0.356529	1.63232	1.65921	1.70825
whole_GLEAN_10016752	155	0.398	Down	S	PREDICTED: cellulose synthase A catalytic subunit 3 [UDP-forming] [Prunus mume]	---	0.999483	1.61594e-40	130.44	EVPHNHIPLLTNGQEVSGELS(0.001)AAS(0.999)PER	4	-0.10987	3	1.86898	1.7193	1.64286	0.743086	0.69326	0.793514
whole_GLEAN_10016752	184	0.426	Down	S	PREDICTED: cellulose synthase A catalytic subunit 3 [UDP-forming] [Prunus mume]	---	0.999993	1.02672e-42	177.4	IHPLPYSSDVNQS(1)PNIR	3	-0.55186	5	1.6975	1.74854	1.53214	0.723435	0.81293	0.786234
whole_GLEAN_10016752	148	0.405	Down	S	PREDICTED: cellulose synthase A catalytic subunit 3 [UDP-forming] [Prunus mume]	---	0.995044	3.49485e-25	105.79	EVPHNHIPLLT(0.001)NGQEVS(0.995)GELS(0.026)AAS(0.978)PER	4	0.65518	3	1.79769	1.90253	1.52857	0.72853	0.721458	0.784911
whole_GLEAN_10021735	499	0.45	Down	T	PREDICTED: calcium-dependent protein kinase 28-like [Ziziphus jujuba]	---	0.999996	3.18899e-06	80.236	FDIDKDGYIT(1)PEELR	3	0.63544	1	1.42681	1.25171	1.47307	0.641892	0.781576	0.736111
whole_GLEAN_10010443	222	2.388	Up	S	PREDICTED: pumilio homolog 6, chloroplastic-like [Prunus mume]	---	0.90589	8.41743e-55	133.82	GS(0.087)DS(0.906)PVY(0.001)NES(0.006)HVLSNGTAEESADQDTGSSSLYR	3	-0.025494	4	0.676197	0.696417	0.735	1.61471	1.77143	1.90146
whole_GLEAN_10010443	277	2.908	Up	S	PREDICTED: pumilio homolog 6, chloroplastic-like [Prunus mume]	---	0.999768	0.00230371	50.226	NAELS(1)PAPIPSSSSR	3	0.5175	1	0.63045	0.731596	0.722143	1.83363	1.52857	1.97263
whole_GLEAN_10022623	1335	2.222	Up	S	ABC transporter B family member 1 [Morus notabilis]	---	0.86009	3.28496e-08	80.031	FTHSQVIGMAS(0.86)GS(0.093)T(0.032)S(0.011)S(0.001)S(0.001)S(0.002)R	3	-0.55158	4	0.68272	0.759972	0.706884	1.51712	1.76581	1.75667
whole_GLEAN_10014994	1019	0.462	Down	S	dentin sialophosphoprotein [Populus trichocarpa]	---	0.98629	8.28157e-11	124.5	VASQLTGS(0.013)PS(0.986)MK	2	-1.5717	6	1.39686	1.30276	1.38386	0.645951	0.647924	0.793975
whole_GLEAN_10014994	1012	0.223	Down	S	dentin sialophosphoprotein [Populus trichocarpa]	---	0.957306	9.68597e-07	104.92	VAS(0.957)QLT(0.043)GS(0.095)PS(0.905)MK	3	0.12165	1	1.76719	1.4783	1.63795	0.393597	0.42128	0.611273
whole_GLEAN_10011455	386	0.496	Down	S	PREDICTED: zonadhesin [Ziziphus jujuba]	---	0.93951	3.83101e-05	89.433	S(0.013)S(0.048)S(0.94)VEPGPAGRPR	2	-0.73169	3	1.47385	1.42681	1.51447	0.731672	0.767309	0.84003
whole_GLEAN_10028594	625	2.901	Up	T	Serine/threonine-protein kinase ATM [Morus notabilis]	---	0.999184	0.000840812	98.407	SAAAS(0.001)PFT(0.999)PR	2	-0.44124	1	0.536454	0.807924	0.670947	1.55601	1.56481	1.47131
whole_GLEAN_10028594	587	2.054	Up	S	Serine/threonine-protein kinase ATM [Morus notabilis]	---	0.999962	0.000167197	89.43	ISHGAS(1)PNTK	3	-0.38269	1	0.643899	0.80534	0.79695	1.3224	1.59656	1.29182
whole_GLEAN_10008057	69	2.07	Up	S	PREDICTED: auxin-repressed 12.5 kDa protein [Juglans regia]	---	0.981757	4.50017e-18	115.01	S(0.005)VS(0.986)MPGT(0.008)PTTPT(0.003)T(0.015)PLS(0.982)AR	2	-0.99231	5	0.756445	0.722559	0.749168	1.56579	1.68702	1.95758
whole_GLEAN_10027196	487	0.317	Down	S	Kinesin-like protein KIFC3 [Morus notabilis]	---	0.995488	1.34261e-19	100.95	LYSNADQPQEQEENARES(0.995)PNQDS(0.005)K	4	0.3919	1	1.91297	2.08362	1.73022	0.607366	0.628631	0.678242
whole_GLEAN_10014121	115	0.225	Down	S	PREDICTED: probable receptor-like serine/threonine-protein kinase At4g34500 isoform X1 [Ziziphus jujuba]	---	0.999945	1.602e-09	117.29	KS(1)GESDGVSCGSR	3	-1.1352	2	1.38725	1.35509	1.31136	0.3125	0.382895	0.444126
whole_GLEAN_10015134	271	0.198	Down	T	Heat shock 70 kDa protein 4 [Morus notabilis]	---	1	0.00265826	98.044	LRT(1)ACER	3	-0.086061	2	1.54832	2.10811	1.76692	0.307263	0.318426	0.363554
whole_GLEAN_10011276	589	0.442	Down	S	putative serine/threonine-protein kinase dyrk2 [Morus notabilis]	---	1	2.94702e-07	90.718	LDDVCMEDDQLGS(1)VR	3	-0.031696	1	1.39467	1.22387	1.16637	0.616891	0.525351	0.829405
whole_GLEAN_10023576	300	0.252	Down	S	PREDICTED: cell surface glycoprotein 1 [Ziziphus jujuba]	---	0.943299	0.000381125	96.313	STYAQPS(0.943)PS(0.057)R	2	-0.57876	1	1.16734	1.14587	1.19948	0.294479	0.412073	0.479079
whole_GLEAN_10023576	369	0.349	Down	S	PREDICTED: cell surface glycoprotein 1 [Ziziphus jujuba]	---	0.999215	3.01834e-06	136.61	TSQQQS(0.999)PS(0.001)R	2	0.13226	1	1.08367	1.1742	1.19166	0.378323	0.503937	0.506276
whole_GLEAN_10023576	658	0.34	Down	T	PREDICTED: cell surface glycoprotein 1 [Ziziphus jujuba]	---	0.999952	8.78258e-53	170.18	GYKT(1)DPDDSAETTTDGEVR	3	0.058567	5	1.12483	1.13743	1.17275	0.382413	0.580052	0.5
whole_GLEAN_10015034	144	2.245	Up	S	PREDICTED: U4/U6 small nuclear ribonucleoprotein Prp3 isoform X1 [Vitis vinifera]	---	1	1.79312e-82	182.51	IKDEGGDDGADAAAGREDFDS(1)PR	3	0.064428	3	0.634225	0.66158	0.668843	1.42354	1.40549	1.50978
whole_GLEAN_10009585	991	0.36	Down	T	putative E3 ubiquitin-protein ligase HERC1 [Morus notabilis]	---	0.996941	6.09733e-09	115.63	AKT(0.997)PIQNLS(0.003)AASK	3	-0.36168	1	1.29655	1.98602	1.43565	0.466602	0.461876	0.61274
whole_GLEAN_10022682	84	2.643	Up	T	PREDICTED: WD repeat-containing protein 20-like [Ziziphus jujuba]	---	0.776269	1.26688e-08	78.752	ERPS(0.013)PS(0.21)T(0.776)PT(0.001)APPSGFSSSIGVR	3	0.31894	1	0.629044	0.633132	0.519126	1.66241	1.71529	1.89671
whole_GLEAN_10022682	141	2.041	Up	S	PREDICTED: WD repeat-containing protein 20-like [Ziziphus jujuba]	---	0.811482	8.68165e-24	114.39	GGSLSAS(0.004)S(0.024)S(0.024)T(0.136)S(0.811)LPSTSNFDGK	3	-0.49014	1	0.663657	0.67171	0.709602	1.35461	1.68303	1.74701
whole_GLEAN_10028974	439	2.03	Up	S	PREDICTED: protein decapping 5-like [Ziziphus jujuba]	---	1	4.3885e-07	102.65	GPLLPLPS(1)PVEHK	4	-0.18495	3	0.629098	0.717549	0.598808	1.27689	1.29312	1.50104
whole_GLEAN_10010309	323	2.37	Up	S	PREDICTED: cytosolic sulfotransferase 15 [Vitis vinifera]	---	0.999685	0.0402339	52.247	FEES(1)GLQIS	2	0.50399	1	0.602726	0.890981	0.72234	1.42873	1.0829	1.28444
whole_GLEAN_10008612	271	0.499	Down	S	Annexin D2 [Morus notabilis]	---	0.985866	0.000471471	67.646	AIS(0.986)KDT(0.011)S(0.003)GDYEK	3	-0.34585	1	1.30485	1.05682	1.37844	0.650794	0.989936	0.82852
whole_GLEAN_10028647	854	0.447	Down	S	BAH domain-containing protein [Medicago truncatula]	---	0.993234	7.56674e-15	121.01	HPVSGEQAYDS(0.993)GDS(0.007)K	3	0.25679	2	1.32308	1.50581	1.2081	0.591133	0.640523	0.620239
whole_GLEAN_10019755	825	0.368	Down	S	putative receptor-like protein kinase [Morus notabilis]	---	0.999273	5.12114e-42	176.1	GFS(0.999)EVT(0.001)GGSDVFSQLK	2	0.23261	4	1.23644	1.3962	1.32861	0.455422	0.618557	0.542627
whole_GLEAN_10019755	655	0.404	Down	T	putative receptor-like protein kinase [Morus notabilis]	---	0.99999	3.25113e-19	134.33	SSPLEDTHVS(1)T(1)NVK	4	0.158	2	1.29067	1.25972	1.17515	0.521687	0.783505	0.662442
whole_GLEAN_10019755	807	0.448	Down	S	putative receptor-like protein kinase [Morus notabilis]	---	0.995533	4.32164e-16	139	LPS(0.996)LDS(0.004)VWDGDSR	3	-0.051781	2	1.25244	1.32837	1.21685	0.561446	0.64433	0.645161
whole_GLEAN_10019755	654	0.496	Down	S	putative receptor-like protein kinase [Morus notabilis]	---	0.999964	7.99277e-35	179.9	SSPLEDTHVS(1)T(1)NVK	4	0.158	5	1.2	1.23408	1.19349	0.595181	0.760309	0.740783
whole_GLEAN_10019235	46	2.021	Up	S	Pyrophosphate-energized vacuolar membrane proton pump [Morus notabilis]	---	0.999444	2.02648e-29	164.99	LSPAAES(0.001)DS(0.999)PAK	3	0.13852	34	0.662835	0.671078	0.63907	1.33948	1.42873	1.47869
whole_GLEAN_10027277	283	2.351	Up	S	PREDICTED: AT-hook motif nuclear-localized protein 14 [Prunus mume]	---	0.986455	1.00891e-30	154.7	LQSPVGVT(0.013)S(0.986)PSSVGFR	3	0.069455	6	0.574305	0.582133	0.560773	1.35026	1.5267	1.49794
whole_GLEAN_10027277	277	2.052	Up	S	PREDICTED: AT-hook motif nuclear-localized protein 14 [Prunus mume]	---	0.995549	1.00891e-30	154.7	LQS(0.996)PVGVT(0.362)S(0.506)PS(0.103)S(0.034)VGFR	3	0.77446	6	0.634708	0.636888	0.599448	1.30265	1.46073	1.44124
whole_GLEAN_10026719	146	0.273	Down	T	PREDICTED: eukaryotic initiation factor 4A-8 [Lupinus angustifolius]	---	0.994267	3.0172e-17	154.74	VHACVGGT(0.994)S(0.006)VR	3	0.4774	10	1.51905	1.46911	1.41144	0.414481	0.502651	0.515991
whole_GLEAN_10018069	170	0.415	Down	S	PREDICTED: DEAD-box ATP-dependent RNA helicase 31-like [Ziziphus jujuba]	---	1	0.000670756	91.093	GDS(1)DGDLGGR	2	-0.18315	1	1.63209	1.59739	1.31386	0.677966	0.602507	0.588571
whole_GLEAN_10020869	67	0.438	Down	S	MLP-like protein 423 [Morus notabilis]	---	0.999975	0.00476671	72.272	YGEGS(1)PIVK	3	-0.70815	2	1.94792	1.45426	1.27066	0.85396	0.96679	0.940441
whole_GLEAN_10013240	926	0.347	Down	S	early endosome antigen 1-like [Cajanus cajan]	---	0.889103	0.00852038	95.311	S(0.002)AS(0.889)S(0.109)VLR	2	-0.28024	1	1.18268	1.2756	1.24718	0.410294	0.618803	0.527933
whole_GLEAN_10020600	99	2.601	Up	S	Photosystem I reaction center subunit III [Morus notabilis]	---	0.96399	0.0118947	68.536	KLES(0.964)S(0.036)LK	2	0.44921	1	0.576142	0.613424	0.655537	1.49879	1.63158	1.582
whole_GLEAN_10014581	702	0.457	Down	S	5-methyltetrahydropteroyltriglutamate--homocysteine methyltransferase [Morus notabilis]	---	1	1.47462e-29	148.44	YGAGIGPGVYDIHS(1)PR	2	-0.3164	2	1.65574	1.76673	1.49035	0.756046	0.791868	0.829132
whole_GLEAN_10006667	341	2.068	Up	S	TOM1-like protein 2 [Morus notabilis]	---	0.787911	0.000978379	76.332	S(0.021)S(0.021)S(0.788)PS(0.17)KPNR	3	0.45896	1	0.66016	0.748875	0.709953	1.36493	1.38068	1.43264
whole_GLEAN_10028633	92	0.205	Down	S	NHL domain protein [Arabidopsis thaliana]	---	0.999964	1.39974e-05	112.84	AAS(1)GCFAYGR	2	-1.0651	1	1.97793	1.99058	1.96389	0.405888	0.385471	0.389423
whole_GLEAN_10025201	146	0.446	Down	S	1,2-dihydroxy-3-keto-5-methylthiopentene dioxygenase 1 [Morus notabilis]	---	1	4.50077e-72	186.71	SAAETEERPTAAADADDRAS(1)PR	4	-0.15441	2	1.50065	1.56715	1.2384	0.6697	0.690305	0.700398
whole_GLEAN_10018406	273	0.46	Down	S	PREDICTED: ADP-ribosylation factor GTPase-activating protein AGD7-like [Gossypium raimondii]	---	0.999316	1.08539e-79	195.7	LS(0.999)LVAAS(0.001)AAQQAANVVQAGTK	3	-0.0080421	2	1.53259	1.61047	1.38583	0.70448	0.750362	0.849817
whole_GLEAN_10018406	196	0.398	Down	S	PREDICTED: ADP-ribosylation factor GTPase-activating protein AGD7-like [Gossypium raimondii]	---	0.985524	6.04817e-13	162.37	S(0.001)KS(0.986)T(0.013)EDIYTR	2	0.018384	8	1.59777	1.73977	1.56378	0.635838	0.733719	0.7663
whole_GLEAN_10015264	497	0.291	Down	S	Monodehydroascorbate reductase [Morus notabilis]	---	0.809064	7.78381e-30	164.94	LQKAS(0.809)S(0.191)VEEALDIAR	2	0.060164	4	1.4277	1.61377	1.60758	0.415187	0.458617	0.515362
whole_GLEAN_10021303	536	2.61	Up	S	DnaJ homolog subfamily C member 2 [Morus notabilis]	---	0.994107	1.74574e-06	103.32	ASPSIVS(0.994)PLS(0.005)T(0.001)R	3	-0.0018879	1	0.484848	0.580178	0.577362	1.26525	1.58184	1.35452
whole_GLEAN_10012906	567	0.321	Down	S	hydroxyproline-rich glycoprotein family protein, putative [Medicago truncatula]	---	0.958331	1.96669e-14	115.57	EFPLQWDPS(0.042)VS(0.958)PQNGK	3	-1.2117	2	1.77196	1.86603	1.88542	0.56922	0.694405	0.662338
whole_GLEAN_10026978	205	2.01	Up	Y	PREDICTED: mitogen-activated protein kinase 3 [Ziziphus jujuba]	---	0.999549	1.25552e-19	132.23	PTAENEYMT(1)EY(1)VVTR	2	0.58926	8	0.738676	0.81777	0.769725	1.48507	1.13883	1.31222
whole_GLEAN_10026978	203	2.324	Up	T	PREDICTED: mitogen-activated protein kinase 3 [Ziziphus jujuba]	---	0.999994	6.19823e-09	100.39	PTAENEYMT(1)EY(1)VVTR	2	0.58926	4	0.713415	0.778785	0.677064	1.6583	1.10497	1.3767
whole_GLEAN_10007269	926	0.222	Down	T	Plasma membrane ATPase 4 [Morus notabilis]	---	1	7.99599e-22	157.58	GLDIDTIQQHYT(1)V	3	-0.28007	8	2.98175	2.75725	2.4623	0.663188	0.721504	0.767277
whole_GLEAN_10007269	920	0.312	Down	T	Plasma membrane ATPase 4 [Morus notabilis]	---	0.999924	0.0108241	51.798	GLDIDT(1)IQQHY(0.003)T(0.997)V	3	-0.090251	1	2.9562	2.07246	1.13443	0.923478	0.756757	0.821618
whole_GLEAN_10007269	909	0.185	Down	S	Plasma membrane ATPase 4 [Morus notabilis]	---	1	0.000852375	94.692	GHVES(1)VVK	2	0.27966	2	3.14599	3.44203	2.99016	0.582029	0.664512	0.673952
whole_GLEAN_10007269	882	0.231	Down	S	Plasma membrane ATPase 4 [Morus notabilis]	---	1	6.54777e-05	98.105	ELS(1)EIAEQAK	3	0.40224	2	3.10584	2.77174	2.1377	0.717101	0.70564	0.764324
whole_GLEAN_10026696	102	0.394	Down	S	PREDICTED: DNA ligase 1-like [Ipomoea nil]	---	1	1.76942e-11	79.616	S(1)PS(1)FLDR	2	-0.16488	2	1.30007	0.944286	1.13431	0.512821	0.743728	0.783831
whole_GLEAN_10017940	84	0.205	Down	S	Ankyrin repeat and SOCS box protein 9 [Morus notabilis]	---	1	2.81997e-11	101.48	AES(1)PAEQQPVLGVVECK	3	-1.3123	2	1.42655	1.62716	1.48377	0.292553	0.872827	0.552987
whole_GLEAN_10027232	5	0.448	Down	S	PITH domain-containing protein [Morus notabilis]	---	0.806763	0.0225106	42.464	S(0.173)AES(0.807)AT(0.02)AIHR	3	1.9922	1	1.34863	1.4617	1.32765	0.604572	0.696017	0.750464
whole_GLEAN_10022991	88	3.107	Up	S	putative aminotransferase ACS10 [Morus notabilis]	---	0.999999	0.00805418	106.68	TSLLS(1)PR	2	-0.12106	1	0.545694	0.639013	0.476337	1.69525	1.29712	1.37465
whole_GLEAN_10020372	36	0.492	Down	S	late embryogenesis abundant protein [Medicago truncatula]	---	0.997017	8.95831e-41	189.94	RGPAAAYYVQS(0.997)PS(0.003)R	3	0.48543	12	1.69469	1.08069	1.03427	0.833791	0.974398	0.921348
whole_GLEAN_10020372	59	0.335	Down	S	late embryogenesis abundant protein [Medicago truncatula]	---	0.997392	6.07255e-37	154.95	STPLYNNSPMDS(0.997)PS(0.003)HPSR	3	-0.38972	5	2.0354	1.35879	1.34735	0.682005	0.856928	0.801264
whole_GLEAN_10020372	55	0.299	Down	S	late embryogenesis abundant protein [Medicago truncatula]	---	0.999244	1.5493e-10	82.517	STPLY(0.001)NNS(0.999)PMDS(0.921)PS(0.072)HPS(0.006)R	3	-0.78854	5	2.11283	1.38761	1.35514	0.632555	0.863705	0.803371
whole_GLEAN_10028428	147	0.41	Down	T	PREDICTED: suppressor of cytokine signaling 7 [Oryza sativa Japonica Group]	---	1	4.92188e-07	112.08	NLGANGT(1)PEMK	2	0.056674	8	1.23917	1.20272	1.35164	0.507625	0.716667	0.630513
whole_GLEAN_10028428	114	0.42	Down	S	PREDICTED: suppressor of cytokine signaling 7 [Oryza sativa Japonica Group]	---	0.968212	2.02828e-05	78.441	IPCDS(0.002)IPAPS(0.968)PT(0.03)EK	2	-0.46477	3	1.25993	1.20272	1.24446	0.529412	0.776389	0.672229
whole_GLEAN_10028428	99	0.447	Down	S	PREDICTED: suppressor of cytokine signaling 7 [Oryza sativa Japonica Group]	---	1	5.96861e-36	134.63	GSTPVNHAFPQANKS(1)PFEAR	4	0.60273	3	1.25632	1.1112	1.25686	0.562092	0.829167	0.72348
whole_GLEAN_10028428	43	0.484	Down	S	PREDICTED: suppressor of cytokine signaling 7 [Oryza sativa Japonica Group]	---	0.98033	1.74377e-17	96.123	IKDIALS(0.005)AWS(0.989)PS(0.98)PS(0.025)AK	3	-0.35599	7	1.19404	1.14902	1.27369	0.578431	0.840278	0.696067
whole_GLEAN_10017465	796	0.419	Down	T	PREDICTED: enhancer of mRNA-decapping protein 4-like [Ziziphus jujuba]	---	0.972094	5.40578e-05	82.837	HPT(0.972)HLIT(0.028)PSEILR	3	-0.85123	1	1.39754	1.389	1.35198	0.585859	0.646341	0.630261
whole_GLEAN_10017465	715	0.37	Down	S	PREDICTED: enhancer of mRNA-decapping protein 4-like [Ziziphus jujuba]	---	1	2.3255e-52	153.39	PAADIVCVPS(1)PPLPLS(1)PR	4	0.58451	16	1.38115	1.473	1.42044	0.511111	0.603659	0.607214
whole_GLEAN_10017465	880	0.339	Down	S	PREDICTED: enhancer of mRNA-decapping protein 4-like [Ziziphus jujuba]	---	0.999295	1.75583e-49	201.9	YFCS(0.001)QAS(0.999)DLGLEMAR	3	-0.82031	7	1.39242	1.605	1.43202	0.471717	0.537602	0.55511
whole_GLEAN_10017465	709	0.378	Down	S	PREDICTED: enhancer of mRNA-decapping protein 4-like [Ziziphus jujuba]	---	1	3.75636e-13	82.808	PAADIVCVPS(1)PPLPLS(1)PR	4	0.58451	8	1.39447	1.435	1.41176	0.527273	0.598577	0.630261
whole_GLEAN_10024164	47	2.211	Up	S	Chlorophyll a-b binding protein 40 [Morus notabilis]	---	0.995445	1.00313e-08	111.64	VAS(0.001)S(0.004)GS(0.995)PWYGPDR	3	0.08789	2	0.640614	0.640282	0.653422	1.41642	1.73997	1.90909
whole_GLEAN_10007042	396	2.006	Up	S	UDP-glucose 6-dehydrogenase [Morus notabilis]	---	1	0.000228564	60.489	FDWDHPIHLQPLS(1)PPS(1)VK	4	-2.0859	1	0.546374	0.452514	0.453737	1.09595	1.20256	1.27497
whole_GLEAN_10018577	440	2.405	Up	S	C2 domain-containing protein [Morus notabilis]	---	0.764546	0.0208726	42.068	GS(0.018)FS(0.017)S(0.051)VS(0.765)S(0.401)EKS(0.748)PR	3	2.0976	1	0.653131	0.755259	0.746259	1.57064	1.71754	1.89111
whole_GLEAN_10029326	231	2.749	Up	S	PREDICTED: 40S ribosomal protein S6-like [Cucumis sativus]	---	1	0.000337833	134.59	RS(1)ES(1)LAK	3	-0.35597	7	0.506977	0.459075	0.395667	1.39375	1.40617	1.43519
whole_GLEAN_10029326	237	2.679	Up	S	PREDICTED: 40S ribosomal protein S6-like [Cucumis sativus]	---	0.999981	1.04604e-05	98.169	S(1)RLS(0.991)AAS(0.009)K	3	-0.15493	4	0.506977	0.524318	0.411631	1.35804	1.41762	1.4
whole_GLEAN_10029326	229	4.309	Up	S	PREDICTED: 40S ribosomal protein S6-like [Cucumis sativus]	---	1	0.000337833	91.307	RS(1)ES(1)LAK	3	-0.35597	6	0.355814	0.264531	0.253136	1.53304	1.50573	1.56567
whole_GLEAN_10017924	498	0.477	Down	T	Conserved oligomeric Golgi complex subunit 3 [Morus notabilis]	---	0.789298	1.21853e-05	76.807	KPET(0.273)T(0.789)S(0.938)DEEDHPDVFK	4	1.3141	2	1.39518	1.49513	1.44264	0.665313	0.651088	0.721497
whole_GLEAN_10011061	452	2.101	Up	S	PREDICTED: syndetin isoform X2 [Juglans regia]	---	0.972944	2.10775e-11	139.66	KIELASGS(0.027)S(0.973)PR	3	-0.10351	3	0.593453	0.595628	0.567033	1.24707	1.38774	1.42257
whole_GLEAN_10028599	432	0.267	Down	S	Serine/threonine-protein kinase fray2 [Morus notabilis]	---	0.984343	1.95377e-37	166.53	GCFDVCEDDAGAT(0.016)S(0.984)PR	2	-0.28681	3	1.434	1.59903	1.61516	0.38269	0.390346	0.458897
whole_GLEAN_10026544	15	0.424	Down	T	Protein phosphatase 2C and cyclic nucleotide-binding/kinase domain-containing protein [Morus notabilis]	---	1	0.00022572	91.939	VCIGEVCT(1)PR	3	0.043375	2	1.16132	1.36577	1.3242	0.492415	0.527655	0.616103
whole_GLEAN_10029609	227	0.201	Down	S	UDP-sulfoquinovose synthase [Morus notabilis]	---	1	0.000123802	93.649	EFRES(1)CHLVK	3	-1.1123	1	1.64311	1.98497	1.93152	0.330054	0.353659	0.392888
whole_GLEAN_10012999	496	0.234	Down	S	putative serine/threonine-protein kinase [Morus notabilis]	---	0.965208	0.0143096	42.843	QGQS(0.965)NS(0.517)KS(0.517)R	3	-2.4609	1	1.96028	2.00427	1.70199	0.458658	0.517843	0.524175
whole_GLEAN_10008279	665	0.499	Down	T	PREDICTED: suppressor protein SRP40 isoform X1 [Citrus sinensis]	---	0.979063	6.77067e-11	116.06	S(0.016)DDS(0.004)HMT(0.979)DT(0.001)EDAWR	3	-0.20835	3	1.31592	1.26617	1.6568	0.656384	0.744701	0.677172
whole_GLEAN_10006192	605	0.478	Down	S	PREDICTED: cyclin-T1-4-like [Ziziphus jujuba]	---	0.999561	2.4458e-23	98.147	KSQTSGPDLNNVEEGEVSMLDDAGYQS(1)PK	4	1.6747	1	1.2145	1.01121	1.26221	0.580247	0.951165	1.14487
whole_GLEAN_10019160	319	0.423	Down	S	Protein IQ-DOMAIN 31 [Morus notabilis]	---	0.816756	2.47551e-43	146.15	KVS(0.817)S(0.183)HPVEPVQENPQVELEK	4	0.77085	3	1.61199	1.61598	1.5134	0.681423	0.627389	0.800959
whole_GLEAN_10028658	289	2.336	Up	S	Ferredoxin-thioredoxin reductase catalytic chain [Morus notabilis]	---	1	0.00415073	90.906	MLGLS(1)PPR	2	-0.11523	3	0.743993	0.799605	0.880165	1.73768	1.07263	1.02585
whole_GLEAN_10029877	99	0.274	Down	S	PREDICTED: isoamylase 3, chloroplastic-like [Malus domestica]	---	1	0.0012585	87.667	MYFGDAS(1)EK	2	-0.40235	4	1.4312	1.62637	1.59691	0.3923	0.411579	0.497354
whole_GLEAN_10029877	816	0.287	Down	S	PREDICTED: isoamylase 3, chloroplastic-like [Malus domestica]	---	0.976032	1.77823e-72	190.5	DT(0.024)FLS(0.976)NNDITWHEDNWDNHESK	4	-0.47394	1	1.4593	1.50949	1.65477	0.419355	0.498947	0.41164
whole_GLEAN_10029877	78	0.366	Down	S	PREDICTED: isoamylase 3, chloroplastic-like [Malus domestica]	---	0.999992	3.22513e-05	82.01	FDNS(1)IVLLDPYAK	3	0.15314	1	1.33624	1.48851	1.4918	0.489074	0.578947	0.597884
whole_GLEAN_10024632	26	0.442	Down	S	PREDICTED: remorin [Ziziphus jujuba]	---	1	3.75136e-83	186.39	KVEPETTSEPAPADAKPDS(1)APEDK	4	0.43995	2	1.16776	1.29239	1.3303	0.515723	0.601316	0.618799
whole_GLEAN_10016481	451	0.314	Down	S	PREDICTED: endo-1,4-beta-xylanase A-like [Ziziphus jujuba]	---	1	0.00390485	62.088	QMKS(1)DHWVR	3	0.35227	1	1.36419	1.48906	1.45308	0.428405	0.472946	0.479905
whole_GLEAN_10021381	149	0.361	Down	S	PREDICTED: RPM1-interacting protein 4 [Ziziphus jujuba]	---	0.996344	5.44719e-12	144.3	QS(0.996)LGS(0.004)EQS(0.197)IEKS(0.803)PLHR	4	-1.0573	4	1.45568	1.59009	1.5182	0.525362	0.617121	0.617202
whole_GLEAN_10021381	184	0.415	Down	S	PREDICTED: RPM1-interacting protein 4 [Ziziphus jujuba]	---	0.949396	2.05192e-07	107.75	S(0.034)S(0.034)HEGS(0.949)HGT(0.982)PAR	3	0.12984	1	1.37614	1.28604	1.20236	0.570652	0.80809	0.978261
whole_GLEAN_10021381	179	0.369	Down	S	PREDICTED: RPM1-interacting protein 4 [Ziziphus jujuba]	---	0.865121	4.46779e-62	175.57	S(0.865)S(0.135)HEGS(0.057)HGT(0.944)PAR	3	0.76337	3	1.43295	1.48761	1.2045	0.528986	0.801505	0.810964
whole_GLEAN_10021381	187	0.482	Down	T	PREDICTED: RPM1-interacting protein 4 [Ziziphus jujuba]	---	0.996882	1.13199e-41	199.69	SSHEGS(0.003)HGT(0.997)PAR	4	0.18548	6	1.23977	1.43468	1.19165	0.597826	0.875823	0.879962
whole_GLEAN_10011933	422	0.461	Down	S	PREDICTED: MLO-like protein 8 [Prunus mume]	---	0.95568	3.15578e-19	135.23	SPTITLGGS(0.025)S(0.956)T(0.019)VSK	3	-0.52926	1	1.40566	1.42398	1.55867	0.648536	0.730092	0.782137
whole_GLEAN_10014628	23	3.287	Up	S	PREDICTED: la-related protein 1A [Ziziphus jujuba]	---	1	4.8953e-06	92.264	DLAGAGGPKS(1)PWK	4	-0.13861	2	0.483516	0.481449	0.447942	1.58947	1.8934	1.8145
whole_GLEAN_10023515	371	0.342	Down	S	Auxin-induced protein 5NG4 [Morus notabilis]	---	0.771215	0.00486086	65.246	T(0.114)S(0.114)S(0.771)HHIK	3	0.22561	1	1.07887	1.24547	1.07782	0.369501	0.587973	0.773196
whole_GLEAN_10023405	18	3.657	Up	S	Calcium-dependent protein kinase 29 [Morus notabilis]	---	0.795963	1.11687e-05	72.088	S(0.002)HDIPIS(0.178)S(0.796)S(0.579)S(0.456)ENS(0.989)PR	2	0.09925	1	0.629226	0.743163	0.680505	2.301	3.5188	3.05102
whole_GLEAN_10023405	23	2.691	Up	S	Calcium-dependent protein kinase 29 [Morus notabilis]	---	0.999308	1.84129e-40	183.22	SHDIPISSSS(0.001)ENS(0.999)PR	2	0.61541	3	0.715759	0.818074	0.850782	1.92642	2.49248	2.45578
whole_GLEAN_10021559	16	0.475	Down	S	putative arabinose 5-phosphate isomerase [Morus notabilis]	---	0.976191	1.30678e-15	81.28	GS(0.003)LPAS(0.003)S(0.003)S(0.013)ELHVPHS(0.976)PPKEPQSAIDETK	4	-0.41783	2	1.6375	1.73607	1.12903	0.777647	0.920575	1.0217
whole_GLEAN_10023573	77	0.344	Down	S	DNA polymerase epsilon catalytic subunit A [Arabidopsis thaliana]	---	0.991971	5.27592e-43	207.12	S(0.003)S(0.005)S(0.992)LPLENIR	2	-0.6834	4	1.00562	1.10315	1.17076	0.346154	0.642045	0.533133
whole_GLEAN_10028985	62	2.432	Up	S	PREDICTED: thylakoid membrane protein slr0575 isoform X1 [Citrus sinensis]	---	1	0.00175726	82.287	RHS(1)LIPR	3	-0.024964	1	0.575158	0.77726	0.685476	1.39888	1.32198	1.46103
whole_GLEAN_10028172	86	0.368	Down	S	Protein grpE [Morus notabilis]	---	0.963253	8.77641e-52	157.9	ES(0.037)S(0.963)PNEELENEVNRPDFLNLK	3	-0.73704	2	1.54648	1.62636	1.72171	0.569242	0.7976	0.702222
whole_GLEAN_10025109	523	2.395	Up	S	PREDICTED: sugar transport protein 13-like [Nelumbo nucifera]	---	1	0.00295724	94.309	NGYANGS(1)H	2	-0.0053725	1	0.82599	0.920526	0.969972	1.97849	2.17857	2.01
whole_GLEAN_10024090	450	0.4	Down	S	Dual specificity protein kinase shkB [Morus notabilis]	---	0.997677	0.0254794	46.88	KDHS(0.01)NPS(0.992)S(0.998)R	3	0.043727	1	1.22355	1.50933	1.39651	0.489083	0.35786	0.578331
whole_GLEAN_10024090	449	0.293	Down	S	Dual specificity protein kinase shkB [Morus notabilis]	---	0.991951	0.000329228	89.44	KDHS(0.01)NPS(0.992)S(0.998)R	3	0.043727	2	1.17979	1.67556	1.47424	0.34607	0.343367	0.467057
whole_GLEAN_10026958	178	0.342	Down	S	Putative respiratory burst oxidase-like protein H [Morus notabilis]	---	1	6.20411e-06	108.56	GMVDSEEKS(1)R	3	-1.2535	1	1.07376	1.14032	1.25629	0.366738	0.504484	0.543033
whole_GLEAN_10023180	189	0.138	Down	S	PREDICTED: kinesin-4 [Ziziphus jujuba]	---	1	0.00134461	72.152	PAS(1)FKPFVR	3	0.55626	1	1.65743	1.98004	1.69038	0.229465	0.140794	0.204247
whole_GLEAN_10023180	795	0.348	Down	S	PREDICTED: kinesin-4 [Ziziphus jujuba]	---	0.999683	0.0136472	63.164	S(1)LGELPSGR	2	-0.79241	1	1.48661	1.50798	1.61523	0.517601	0.408845	0.420627
whole_GLEAN_10023180	775	0.318	Down	S	PREDICTED: kinesin-4 [Ziziphus jujuba]	---	0.995865	0.00284617	104.42	S(0.001)S(0.003)S(0.996)PDRFR	2	0.027268	2	1.53186	1.90719	1.64429	0.487614	0.179603	0.218402
whole_GLEAN_10023180	210	0.076	Down	S	PREDICTED: kinesin-4 [Ziziphus jujuba]	---	0.945953	0.00826055	101.46	T(0.054)LS(0.946)WGEK	2	0.59761	1	1.63804	1.94112	1.9499	0.123859	0.0884477	0.142568
whole_GLEAN_10023180	198	0.464	Down	S	PREDICTED: kinesin-4 [Ziziphus jujuba]	---	0.962815	0.000235315	74.993	KNS(0.963)EPFANS(0.037)FLR	3	-0.53219	1	1.30009	1.69561	1.4509	0.603651	0.435018	0.505561
whole_GLEAN_10023180	771	0.445	Down	S	PREDICTED: kinesin-4 [Ziziphus jujuba]	---	0.999998	1.40621e-07	116.58	EHLQYS(1)R	3	-0.19675	3	1.32502	1.68463	1.46393	0.589309	0.399819	0.526795
whole_GLEAN_10022761	109	3.218	Up	T	PREDICTED: chlorophyll a-b binding protein CP29.2, chloroplastic-like [Arachis ipaensis]	---	1	6.00639e-24	136.64	NEAGALIGT(1)R	3	0.23814	8	0.5209	0.545757	0.497942	1.67613	1.78478	1.77888
whole_GLEAN_10022761	114	2.403	Up	S	PREDICTED: chlorophyll a-b binding protein CP29.2, chloroplastic-like [Arachis ipaensis]	---	0.99999	0.00823488	102.07	TEFS(1)DVK	2	0.38172	1	0.618167	0.682196	0.592593	1.48516	1.61811	1.6236
whole_GLEAN_10022761	111	7.082	Up	T	PREDICTED: chlorophyll a-b binding protein CP29.2, chloroplastic-like [Arachis ipaensis]	---	0.997845	3.56228e-10	154.12	T(0.998)EFS(0.002)DVK	3	-0.49549	2	0.282958	0.224626	0.219753	2.00387	2.31496	2.22981
whole_GLEAN_10029377	267	0.491	Down	S	PREDICTED: protein WVD2-like 5 isoform X3 [Prunus mume]	---	0.99999	3.14693e-06	101.2	VGLLPNYGFS(1)FK	3	-0.23347	2	1.25107	1.24561	1.47921	0.61435	0.879518	0.708108
whole_GLEAN_10013828	29	2.6	Up	S	U-box domain-containing protein 38 [Morus notabilis]	---	0.75524	0.00234571	53.21	MEVNPNPS(0.755)PS(0.137)HS(0.107)R	3	-0.23541	1	0.68254	0.653302	0.755797	1.77473	1.56173	1.49034
whole_GLEAN_10007984	1096	0.467	Down	S	Phosphoglucan, water dikinase [Morus notabilis]	---	0.999998	0.000355772	88.092	S(1)ALDEIESAK	2	-0.36477	2	1.26471	1.23707	1.14243	0.590816	0.845771	0.864048
whole_GLEAN_10007984	1103	0.251	Down	S	Phosphoglucan, water dikinase [Morus notabilis]	---	0.999756	9.07648e-07	69.088	SALDEIES(1)AKLEGGELDK	3	-0.77846	1	1.46078	1.51415	1.43323	0.367347	0.531343	0.619335
whole_GLEAN_10003678	397	0.426	Down	S	Zinc finger CCCH domain-containing protein 3 [Morus notabilis]	---	0.999999	0.000238298	76.82	SFDVVQKPLS(1)NK	3	-1.8608	2	1.36797	1.3941	1.48984	0.58296	0.629876	0.704015
whole_GLEAN_10028445	669	3.561	Up	S	EEIG1/EHBP1 protein amino-terminal domain protein [Arabidopsis thaliana]	---	0.992965	0.0182193	46.129	MY(0.007)S(0.993)PIKR	3	-0.048412	1	0.497242	0.50082	0.429371	1.7708	1.94705	2.25289
whole_GLEAN_10029828	155	0.378	Down	S	Serine/threonine-protein kinase tricorner [Morus notabilis]	---	1	6.11589e-08	134.68	GQVEHVRS(1)ER	2	-0.60551	2	1.33491	1.37808	1.45661	0.504702	0.521912	0.707395
whole_GLEAN_10029828	473	0.423	Down	T	Serine/threonine-protein kinase tricorner [Morus notabilis]	---	0.996305	0.00388168	62.287	DTNFIGY(0.004)T(0.996)FK	3	0.87096	1	1.34811	1.25114	1.55475	0.570533	0.503984	0.690247
whole_GLEAN_10025060	486	2.184	Up	S	PREDICTED: DUF21 domain-containing protein At4g14240-like [Ziziphus jujuba]	---	1	5.25318e-07	120.77	S(0.55)S(0.45)EDILS(1)PAK	3	0.25654	4	0.534308	0.565693	0.585919	1.16708	1.36945	1.47075
whole_GLEAN_10019554	22	0.492	Down	S	PREDICTED: uncharacterized aarF domain-containing protein kinase At1g79600, chloroplastic [Jatropha curcas]	---	0.90973	0.0137096	41.621	S(0.91)VS(0.931)LT(0.921)RS(0.648)S(0.589)APR	2	0.57352	1	1.39722	1.98849	1.60033	0.6875	0.644315	0.753537
whole_GLEAN_10019554	24	0.492	Down	S	PREDICTED: uncharacterized aarF domain-containing protein kinase At1g79600, chloroplastic [Jatropha curcas]	---	0.931448	0.0137096	41.621	S(0.91)VS(0.931)LT(0.921)RS(0.648)S(0.589)APR	2	0.57352	1	1.39722	1.98849	1.60033	0.6875	0.644315	0.753537
whole_GLEAN_10019554	26	0.492	Down	T	PREDICTED: uncharacterized aarF domain-containing protein kinase At1g79600, chloroplastic [Jatropha curcas]	---	0.921466	0.0137096	41.621	S(0.91)VS(0.931)LT(0.921)RS(0.648)S(0.589)APR	2	0.57352	1	1.39722	1.98849	1.60033	0.6875	0.644315	0.753537
whole_GLEAN_10020900	35	2.46	Up	S	PREDICTED: protein WVD2-like 4 isoform X1 [Theobroma cacao]	---	0.999985	0.000711345	99.568	WSAFS(1)PNK	3	0.00073283	2	0.569503	0.597919	0.529464	1.40109	1.7175	1.5593
whole_GLEAN_10020900	166	2.166	Up	S	PREDICTED: protein WVD2-like 4 isoform X1 [Theobroma cacao]	---	1	1.8049e-07	115.1	LRKS(1)EDDFAAK	4	0.25274	2	0.634372	0.701987	0.583113	1.37377	1.58	1.43743
whole_GLEAN_10020900	425	2.738	Up	S	PREDICTED: protein WVD2-like 4 isoform X1 [Theobroma cacao]	---	0.999937	5.83022e-09	144.51	S(1)YGDGSPLQK	3	-0.018027	2	0.526537	0.611164	0.51803	1.44153	1.76	1.53754
whole_GLEAN_10009476	81	0.481	Down	S	2,3-bisphosphoglycerate-independent phosphoglycerate mutase [Morus notabilis]	---	1	9.11119e-161	256.89	AVGLPTEDDMGNS(1)EVGHNALGAGR	4	0.33996	78	1.26537	1.36786	1.46404	0.608209	0.715888	0.74223
whole_GLEAN_10014223	309	0.46	Down	S	putative transcription factor PosF21 [Morus notabilis]	---	0.751471	5.11044e-08	141.58	S(0.751)VS(0.099)MDS(0.149)FIGK	2	0.44483	1	1.25403	1.33495	1.24141	0.577273	0.762712	0.820152
whole_GLEAN_10013852	146	0.493	Down	S	NHL domain protein [Medicago truncatula]	---	0.999944	2.5062e-08	74.525	YAAVS(1)GPLVAGGPALPVIAEAR	3	-0.059362	1	1.49011	1.11599	1.39269	0.734906	0.788268	0.630702
whole_GLEAN_10000981	295	3.027	Up	S	PREDICTED: heavy metal-associated isoprenylated plant protein 3-like [Gossypium hirsutum]	---	0.99761	0.000576741	92.265	ENVVVS(0.998)EES(0.002)K	2	0.03297	1	0.638889	0.691414	0.760165	1.93361	1.98156	1.86853

## Sheet: LTM_BnT_2vsLTM_BnB_2
Protein accession	Position	LTM_BnT_2/LTM_BnB_2 Ratio	Regulated Type	Amino acid	Protein description	Gene name	Localization probability	PEP	Score	Modified sequence	Charge	Mass error [ppm]	MS/MS Count	LTM_BnB_1	LTM_BnB_2	LTM_BnB_3	LTM_BnT_1	LTM_BnT_2	LTM_BnT_3
whole_GLEAN_10002290	265	0.495	Down	S	PREDICTED: PTI1-like tyrosine-protein kinase 1 [Ziziphus jujuba]	---	0.988178	1.38836e-94	202.56	LHS(0.988)T(0.933)RVLGT(0.078)FGYHAPEYAMTGQLTQK	4	-0.88196	3	1.27148	1.29493	1.27603	0.598684	0.640538	0.708515
whole_GLEAN_10002290	46	0.333	Down	S	PREDICTED: PTI1-like tyrosine-protein kinase 1 [Ziziphus jujuba]	---	1	1.25201e-52	153.86	WLCCFRPEEEPYQS(1)NENDHLKS(1)PR	4	0.0055382	2	1.36929	1.39037	1.55396	0.467105	0.463606	0.456332
whole_GLEAN_10002290	266	0.495	Down	T	PREDICTED: PTI1-like tyrosine-protein kinase 1 [Ziziphus jujuba]	---	0.933367	1.38836e-94	202.56	LHS(0.988)T(0.933)RVLGT(0.078)FGYHAPEYAMTGQLTQK	4	-0.88196	3	1.27148	1.29493	1.27603	0.598684	0.640538	0.708515
whole_GLEAN_10002290	54	0.216	Down	S	PREDICTED: PTI1-like tyrosine-protein kinase 1 [Ziziphus jujuba]	---	1	1.58859e-61	165.34	WLCCFRPEEEPYQS(1)NENDHLKS(1)PR	4	0.0055382	8	1.45064	1.54686	1.63515	0.317982	0.334826	0.342795
whole_GLEAN_10024397	379	0.254	Down	S	PREDICTED: immunoglobulin A1 protease-like [Ziziphus jujuba]	---	0.989107	1.67929e-20	171.73	S(0.009)LS(0.989)CLS(0.002)VSANK	3	-0.33577	2	1.68436	2.31173	1.91667	0.489067	0.587833	0.592124
whole_GLEAN_10004123	191	0.407	Down	S	SAL1 phosphatase [Morus notabilis]	---	0.993927	3.98819e-14	150.78	KES(0.994)GLET(0.006)LER	2	-0.35272	5	1.3337	1.56751	1.43045	0.596364	0.638037	0.677122
whole_GLEAN_10028962	688	0.483	Down	S	Proline-rich receptor-like protein kinase PERK10 [Morus notabilis]	---	0.999967	9.86718e-34	169.43	MAFGS(1)QEYSTDFFER	3	-1.1376	2	1.1677	1.55679	1.34825	0.692661	0.751887	0.782526
whole_GLEAN_10017367	177	2.185	Up	S	PREDICTED: vesicle-associated protein 4-2 [Fragaria vesca subsp. vesca]	---	1	3.3762e-06	135.8	QQVEGVDS(1)V	2	0.37506	1	0.661985	0.660094	0.561072	1.37364	1.44243	1.50964
whole_GLEAN_10015297	31	2.656	Up	S	PREDICTED: reticulon-like protein B1 [Ipomoea nil]	---	0.985331	8.19669e-148	264.97	IHGDGSSSS(0.01)S(0.005)DS(0.985)EDEKEKEK	4	0.035689	8	0.716169	0.67686	0.654608	0.933708	1.79778	1.59443
whole_GLEAN_10017815	349	0.415	Down	T	PREDICTED: tubulin alpha-3 chain [Nelumbo nucifera]	---	1	6.96255e-11	120.63	TVQFVDWCPT(1)GFK	4	-0.1076	50	1.19279	1.27473	1.27308	0.500697	0.528533	0.472189
whole_GLEAN_10023749	1579	0.218	Down	S	Probably inactive leucine-rich repeat receptor-like protein kinase [Morus notabilis]	---	0.998101	5.31887e-24	134.42	RAS(0.998)FGGS(0.002)VAYEPCLHAK	4	0.57433	4	1.53539	1.73069	1.6448	0.346899	0.377561	0.411143
whole_GLEAN_10024083	282	4.792	Up	S	Dynamin-related protein 4C [Morus notabilis]	---	1	4.92149e-06	108.72	LFASHPQLS(1)R	3	0.042783	1	0.611354	0.623744	0.650932	2.47514	2.98867	2.6911
whole_GLEAN_10029029	298	0.348	Down	S	PREDICTED: secretory carrier-associated membrane protein 1 [Eucalyptus grandis]	---	0.903774	1.12068e-08	164.72	S(0.904)T(0.096)MMSAL	2	-1.0643	1	1.36442	1.88691	1.54783	0.648438	0.656457	0.512053
whole_GLEAN_10009637	498	0.451	Down	S	PREDICTED: putative nuclear RNA export factor SDE5 isoform X1 [Ziziphus jujuba]	---	1	0.00175726	82.287	KHLS(1)FAK	3	-0.19937	1	1.76992	1.40069	1.53774	0.773659	0.631135	0.608417
whole_GLEAN_10028742	625	0.363	Down	S	ABC transporter B family member 19 [Morus notabilis]	---	0.962516	3.17002e-10	130.27	S(0.977)S(0.026)RLS(0.963)HS(0.091)LS(0.913)T(0.031)K	3	0.3506	3	1.17104	1.38443	1.27476	0.536011	0.503169	0.606341
whole_GLEAN_10028742	621	0.363	Down	S	ABC transporter B family member 19 [Morus notabilis]	---	0.977323	3.17002e-10	130.27	S(0.977)S(0.026)RLS(0.963)HS(0.091)LS(0.913)T(0.031)K	3	0.3506	2	1.17104	1.38443	1.27476	0.536011	0.503169	0.606341
whole_GLEAN_10023251	60	0.318	Down	S	PREDICTED: ADP-ribosylation factor 2-like [Arachis duranensis]	---	1	0.00166934	83.998	LGLHS(1)LR	2	0.024773	2	1.555	1.73208	1.59398	0.513158	0.549959	0.636741
whole_GLEAN_10021946	230	2.567	Up	S	PREDICTED: oxygen-evolving enhancer protein 1, chloroplastic [Ziziphus jujuba]	---	0.999844	2.35573e-17	95.652	NLVASGKPDAFS(1)GEFLVPSYR	3	-0.19953	1	0.651222	0.656522	0.610535	1.2757	1.6851	1.52398
whole_GLEAN_10016529	144	0.487	Down	S	Protein vip1 [Morus notabilis]	---	0.990095	6.87326e-07	122.64	LQLTST(0.01)AS(0.99)AK	2	0.43456	2	1.32366	1.48098	1.37935	0.644083	0.721659	0.686996
whole_GLEAN_10016529	260	2.031	Up	S	Protein vip1 [Morus notabilis]	---	0.884357	8.76263e-25	141.78	KMVDDYAQVHLS(0.112)DS(0.884)PT(0.003)K	4	0.050453	4	0.710938	0.658837	0.652076	1.18338	1.33825	1.28341
whole_GLEAN_10011238	321	2.123	Up	S	PREDICTED: succinate--CoA ligase [ADP-forming] subunit alpha-1, mitochondrial [Juglans regia]	---	1	3.02771e-09	118.21	EAGVTVVES(1)PAK	3	-0.47323	2	0.685353	0.691508	0.73887	1.28625	1.46819	1.49208
whole_GLEAN_10016477	161	0.423	Down	S	Guanine nucleotide-binding protein alpha-2 subunit [Morus notabilis]	---	0.999503	3.20796e-15	130.27	GPVVTFNTVERS(1)ER	3	0.20979	1	1.4773	1.38639	1.37856	0.544554	0.58624	0.658026
whole_GLEAN_10027462	212	0.321	Down	S	Zinc finger CCCH domain-containing protein 55 [Morus notabilis]	---	0.825833	1.8443e-28	117.04	S(0.031)FS(0.826)AS(0.042)DAS(0.082)FGS(0.019)DEFGAGFKPCLYFAR	3	-0.07558	1	1.26297	1.69171	1.40018	0.398512	0.542891	0.493939
whole_GLEAN_10027462	293	2.053	Up	S	Zinc finger CCCH domain-containing protein 55 [Morus notabilis]	---	0.997308	2.04224e-06	102.87	LMAGLS(0.997)PS(0.003)VYNK	3	-0.33276	2	0.66515	0.720617	0.672161	1.26142	1.47944	1.35354
whole_GLEAN_10019576	583	0.472	Down	S	Ikzf5 (DUF668) [Arabidopsis thaliana]	---	1	8.16268e-35	175.56	S(1)QDFDADK	3	-0.49761	7	1.22736	1.36225	1.28419	0.541711	0.642445	0.713781
whole_GLEAN_10023093	182	0.428	Down	S	Sec14 cytosolic factor [Morus notabilis]	---	1	1.45755e-62	174.98	S(1)MQLLLEGAHDPKDEQLVQSFR	4	-0.13132	8	1.23661	1.36869	1.43372	0.44098	0.585714	0.569106
whole_GLEAN_10023093	164	0.44	Down	S	Sec14 cytosolic factor [Morus notabilis]	---	0.999767	0.0020098	96.342	SIMS(1)YPLK	2	-0.13881	3	1.22021	1.34731	1.32913	0.53118	0.592857	0.652729
whole_GLEAN_10023694	153	0.362	Down	S	aspartate aminotransferase 2 family protein [Populus trichocarpa]	---	0.999992	0.0108712	76.679	VPWS(1)EYR	2	0.075475	1	1.58843	1.49293	1.69326	0.456	0.540092	0.536493
whole_GLEAN_10021059	328	0.453	Down	T	Dual specificity protein kinase splA [Morus notabilis]	---	0.98208	4.50337e-06	139.78	MT(0.014)GET(0.982)GS(0.004)YR	2	-0.71373	1	1.257	1.43714	1.34051	0.566132	0.650964	0.687564
whole_GLEAN_10007826	146	2.52	Up	S	Polyphenol oxidase [Morus notabilis]	---	1	0.0112072	50.088	VRPAAHS(1)ADR	3	1.1037	1	0.766704	0.868657	0.863768	1.93581	2.18939	1.87713
whole_GLEAN_10028128	872	2.424	Up	S	PREDICTED: plasma membrane ATPase 4-like [Ziziphus jujuba]	---	0.772423	5.24346e-05	65.184	T(0.001)LHGLQPPES(0.772)T(0.227)NLFPEK	4	0.65745	1	0.776056	0.717842	0.689394	1.59099	1.73985	1.81371
whole_GLEAN_10023013	233	0.49	Down	T	PREDICTED: LOW QUALITY PROTEIN: uncharacter...	---	0.850226	1.89958e-07	147.63	T(0.85)S(0.15)PGPALTR	2	-0.34719	3	1.26337	1.31383	1.35221	0.649474	0.643394	0.779932
whole_GLEAN_10017981	96	2.09	Up	S	PREDICTED: 60S acidic ribosomal protein P1-like [Populus euphratica]	---	0.972902	0.0025988	44.998	KEEPKEES(0.027)DDDMGFS(0.973)LFD	2	0.91832	1	0.881933	0.750742	0.936279	1.54899	1.56918	1.52298
whole_GLEAN_10020313	308	0.207	Down	S	PREDICTED: lysM domain receptor-like kinase 3 [Ziziphus jujuba]	---	0.999986	0.00289162	59.709	KPSFCCAS(1)GR	3	0.24787	1	1.51016	1.83109	1.63783	0.288338	0.379345	0.411306
whole_GLEAN_10023483	30	0.477	Down	S	Protein IQ-DOMAIN 32 [Morus notabilis]	---	0.937253	5.76716e-27	107.71	IITCGSDSAEKDDLEVT(0.002)EGKS(0.937)S(0.048)S(0.013)DK	4	-0.51727	2	1.07237	1.3024	1.15572	0.60815	0.621166	0.679186
whole_GLEAN_10010085	280	0.424	Down	S	Aquaporin PIP2-1 [Morus notabilis]	---	1	0.00104398	69.92	ALGS(1)FRS(1)S(1)GNV	2	-0.6691	4	1.33513	1.32978	1.40775	0.464646	0.564278	0.634973
whole_GLEAN_10010085	283	0.424	Down	S	Aquaporin PIP2-1 [Morus notabilis]	---	1	0.00104398	69.92	ALGS(1)FRS(1)S(1)GNV	2	-0.6691	4	1.33513	1.32978	1.40775	0.464646	0.564278	0.634973
whole_GLEAN_10018694	18	0.316	Down	S	Protein IQ-DOMAIN 1 [Morus notabilis]	---	1	0.00551922	56.404	AKEDKS(1)IK	4	0.43589	1	1.10167	1.26991	1.20276	0.393939	0.400862	0.415385
whole_GLEAN_10023455	240	2.913	Up	S	PREDICTED: 40S ribosomal protein S6-like [Cucumis sativus]	---	0.999999	3.65288e-11	137.8	LS(1)AAS(0.999)KPS(0.001)VIA	2	-0.99158	19	0.598759	0.515873	0.509724	1.30762	1.50251	1.51431
whole_GLEAN_10023455	243	3.558	Up	S	PREDICTED: 40S ribosomal protein S6-like [Cucumis sativus]	---	0.999863	8.29952e-05	90.755	S(0.385)RLS(0.615)AAS(1)KPS(1)VIA	3	1.1831	3	0.55636	0.443452	0.447288	1.39429	1.57789	1.52419
whole_GLEAN_10023455	246	2.235	Up	S	PREDICTED: 40S ribosomal protein S6-like [Cucumis sativus]	---	0.999995	0.000218898	85.935	S(0.385)RLS(0.615)AAS(1)KPS(1)VIA	3	1.1831	4	0.703206	0.65377	0.627431	1.11714	1.46131	1.40178
whole_GLEAN_10023455	237	4.261	Up	S	PREDICTED: 40S ribosomal protein S6-like [Cucumis sativus]	---	0.999998	1.15272e-07	110.74	S(1)RLS(1)AASKPSVIA	3	0.23619	3	0.427094	0.380952	0.352098	1.46381	1.62312	1.68509
whole_GLEAN_10010713	261	0.32	Down	T	PREDICTED: putative amidase C869.01 [Ziziphus jujuba]	---	0.999792	0.00321274	58.754	AALAT(1)LARQTR	3	2.9292	2	1.57701	1.71546	1.50991	0.468103	0.549758	0.613806
whole_GLEAN_10010713	76	0.257	Down	S	PREDICTED: putative amidase C869.01 [Ziziphus jujuba]	---	1	0.0234235	56.043	AGVIPIS(1)PR	2	-0.24346	1	1.60805	1.91569	1.51872	0.419221	0.492754	0.530784
whole_GLEAN_10020362	803	0.37	Down	S	Golgin candidate 5 [Morus notabilis]	---	0.795116	0.000657783	82.464	QSSAFENGS(0.205)LS(0.795)R	2	0.62879	2	1.26115	1.71248	1.42727	0.825021	0.633283	0.726613
whole_GLEAN_10009184	199	0.41	Down	S	PREDICTED: metacaspase-4 [Ricinus communis]	---	1	0.00268586	63.694	GIHIPS(1)ALRR	3	-0.44319	3	1.37463	1.44151	1.36482	0.627413	0.590597	0.588177
whole_GLEAN_10013501	169	0.258	Down	S	Serine/threonine protein phosphatase 2A 55 kDa regulatory subunit B beta isoform [Morus notabilis]	---	0.999997	1.98359e-71	161.4	AVGNGSVASSSNSSSLKPCLANGGS(1)PER	3	0.53306	10	1.43508	1.63919	1.53511	0.396637	0.42284	0.461233
whole_GLEAN_10013434	608	0.394	Down	S	PREDICTED: polyadenylate-binding protein-interacting protein 4 isoform X2 [Ziziphus jujuba]	---	0.986611	5.79005e-20	101.66	AVAVAAPCAPGLS(0.987)PS(0.011)S(0.002)S(0.001)VGSLSSEK	3	0.16806	2	1.33477	1.50108	1.46968	0.606721	0.591524	0.672625
whole_GLEAN_10016126	121	2.014	Up	S	plant/MOJ9-14 protein [Medicago truncatula]	---	0.824211	1.41175e-147	224.5	S(0.144)HS(0.824)FDS(0.032)AQVHDLTVDDIEDFEDDDDVEEDNIR	4	-0.14233	2	0.788664	0.737889	0.781173	1.20908	1.48606	1.27739
whole_GLEAN_10014387	122	2.007	Up	T	PREDICTED: PRA1 family protein A1-like [Juglans regia]	---	1	6.56421e-07	117.93	MRPPLT(1)PVIR	3	-0.80358	2	0.713089	0.620873	0.675613	1.39192	1.24602	1.19546
whole_GLEAN_10017518	387	0.491	Down	S	PREDICTED: WEB family protein At5g55860 [Ziziphus jujuba]	---	1	1.39271e-10	111.65	KNKS(1)ELEACLAEETK	3	0.45304	6	1.11975	1.33894	1.11145	0.623853	0.657444	0.760989
whole_GLEAN_10028255	159	2.077	Up	S	PREDICTED: nitrate reductase [NAD(P)H]-like isoform X2 [Juglans regia]	---	0.84675	0.0469351	43.897	ALQPLS(0.026)S(0.127)EES(0.847)AF	2	-1.0479	1	0.742606	0.821525	0.831562	1.19884	1.70629	1.0426
whole_GLEAN_10006722	43	2.7	Up	S	PREDICTED: GLABRA2 expression modulator [Prunus mume]	---	0.998995	0.0010568	85.554	IRS(0.999)PPGS(0.001)K	3	0.08855	2	0.59291	0.495798	0.474576	1.24419	1.33842	1.35827
whole_GLEAN_10025665	479	0.362	Down	S	putative receptor-like protein kinase [Morus notabilis]	---	0.917637	5.45653e-43	206.74	T(0.036)T(0.044)S(0.918)MEIES(0.002)TK	2	-0.49462	3	1.21933	1.45415	1.39196	0.500634	0.525917	0.51343
whole_GLEAN_10007471	45	0.329	Down	S	Serine/threonine-protein kinase KIPK [Morus notabilis]	---	0.99999	2.73888e-07	118.51	KYS(1)IEDDINR	3	0.088753	1	1.30654	1.55702	1.58883	0.595174	0.512681	0.674929
whole_GLEAN_10007471	637	0.418	Down	S	Serine/threonine-protein kinase KIPK [Morus notabilis]	---	0.845567	3.84203e-06	110.93	S(0.061)S(0.093)S(0.846)PVIAPVK	3	0.17223	3	1.29689	1.50987	1.48939	0.594281	0.630435	0.686368
whole_GLEAN_10017578	630	0.343	Down	S	DUF21 domain-containing protein [Morus notabilis]	---	0.833957	2.46977e-23	111.65	KWNS(0.066)GEDS(0.834)DS(0.095)T(0.005)ESDEDSFQK	3	-0.7315	1	1.4482	1.70964	1.40276	0.468777	0.586592	0.650278
whole_GLEAN_10019151	17	2.337	Up	T	PREDICTED: inactive protein RESTRICTED TEV MOVEMENT 2-like [Malus domestica]	---	0.999764	2.40557e-06	96.773	GVFGDGTIT(1)GRPR	3	-0.30114	2	0.773782	0.903004	0.843194	1.92647	2.11034	2.23466
whole_GLEAN_10027740	35	3.391	Up	S	PREDICTED: GTP-binding nuclear protein Ran-3 [Ricinus communis]	---	1	0.000332499	118.03	HLS(1)GEFEK	3	-0.21319	2	0.464572	0.552933	0.520971	1.75634	1.875	2.42509
whole_GLEAN_10028106	620	2.364	Up	S	PREDICTED: probable xyloglucan glycosyltransferase 5 [Juglans regia]	---	0.988677	2.93008e-41	199.87	GAS(0.989)ES(0.011)ELSELNR	3	-0.43548	2	0.471637	0.527237	0.373817	1.21088	1.24646	1.21652
whole_GLEAN_10005865	18	2.011	Up	S	PREDICTED: calcium-dependent protein kinase 13 [Ziziphus jujuba]	---	1	0.000144781	72.359	EDVKS(1)NFS(1)GHDHR	4	-0.29016	1	0.660524	0.697425	0.5727	1.34186	1.40279	1.29462
whole_GLEAN_10021256	164	0.457	Down	S	PREDICTED: phototropin-2-like isoform X2 [Juglans regia]	---	0.937995	3.82993e-42	194.77	T(0.06)S(0.938)S(0.002)EECEGTPYPR	2	-1.3483	1	1.29569	1.35188	1.34309	0.485011	0.618141	0.634615
whole_GLEAN_10026449	14	3.103	Up	S	ABC transporter G family member 32 [Morus notabilis]	---	0.994533	3.91971e-26	154.26	S(0.005)AS(0.995)YKEDGEDEEALR	2	0.5806	4	0.579832	0.390929	0.322222	1.14257	1.21318	1.20256
whole_GLEAN_10028778	175	0.351	Down	T	PREDICTED: SNF1-related protein kinase catalytic subunit alpha KIN10 isoform X1 [Ziziphus jujuba]	---	0.92586	4.28096e-52	170	DGHFLKT(0.926)S(0.037)CGS(0.037)PNYAAPEVISGK	4	1.4418	7	1.41945	1.53617	1.48488	0.454545	0.53885	0.579824
whole_GLEAN_10010195	42	0.463	Down	S	PREDICTED: probable linoleate 9S-lipoxygenase 5 isoform X1 [Ziziphus jujuba]	---	1	5.10067e-15	117.38	KNVLDFNDIGAS(1)VIDR	3	0.24855	2	1.82216	1.91777	1.75335	0.716445	0.88769	0.866953
whole_GLEAN_10010195	272	0.481	Down	S	PREDICTED: probable linoleate 9S-lipoxygenase 5 isoform X1 [Ziziphus jujuba]	---	0.951713	5.15348e-09	145.81	LPS(0.048)S(0.952)VLDLIR	2	-2.2209	1	1.59184	1.69231	1.42895	0.860943	0.814086	0.966278
whole_GLEAN_10010195	723	0.291	Down	T	PREDICTED: probable linoleate 9S-lipoxygenase 5 isoform X1 [Ziziphus jujuba]	---	0.997418	0.000642052	58.246	FMPEEGT(0.997)PDY(0.003)EELK	3	-0.053039	3	2.48105	2.56499	2.36461	0.571947	0.746193	0.721643
whole_GLEAN_10027616	312	2.088	Up	S	PREDICTED: YTH domain-containing family protein 1-like isoform X2 [Pyrus x bretschneideri]	---	0.999856	1.80994e-08	145.46	AHLDS(1)PTEK	3	0.006142	5	0.620019	0.672084	0.598165	1.37118	1.40334	1.45005
whole_GLEAN_10026965	111	2.389	Up	S	PREDICTED: phototropin-1 isoform X2 [Juglans regia]	---	0.998624	1.51733e-07	61.525	DPAPS(0.001)APAVPAPPPLQPQAS(0.999)PPVVPR	4	-0.22753	2	0.620711	0.830789	0.794615	2.05779	1.98444	1.57112
whole_GLEAN_10026965	191	2.892	Up	S	PREDICTED: phototropin-1 isoform X2 [Juglans regia]	---	0.806487	0.000905637	84.687	RS(0.194)S(0.806)NNSVR	3	-0.20024	1	0.676856	0.691476	0.571697	2.32915	2	2.37856
whole_GLEAN_10025596	201	0.362	Down	T	PREDICTED: probable methionine--tRNA ligase [Prunus mume]	---	1	0.000485005	91.549	VCGT(1)PPHIR	3	-0.87623	1	1.42843	1.44112	1.41071	0.460986	0.522162	0.582073
whole_GLEAN_10019972	951	0.212	Down	S	Death-associated protein kinase 1 [Morus notabilis]	---	0.999526	0.000608107	63.462	KFES(1)KNEPSCPR	4	0.2234	1	1.1367	1.53268	1.42171	0.568528	0.324324	0.553997
whole_GLEAN_10019972	994	0.484	Down	T	Death-associated protein kinase 1 [Morus notabilis]	---	1	9.32941e-14	120.92	ADT(1)ENPGAHNVALR	2	-0.1025	2	0.996285	1.32408	1.19718	0.849408	0.640333	0.865358
whole_GLEAN_10028888	864	0.483	Down	S	PREDICTED: receptor-like protein kinase FERONIA [Ziziphus jujuba]	---	0.930972	0.0486589	52.247	S(0.931)T(0.024)GT(0.039)GAT(0.006)K	2	0.051308	1	1.17484	1.43649	1.22324	0.542933	0.694102	0.624372
whole_GLEAN_10028888	692	0.258	Down	T	PREDICTED: receptor-like protein kinase FERONIA [Ziziphus jujuba]	---	1	0.00588408	73.499	AHVT(1)T(1)VVK	3	0.68514	2	1.29493	1.49105	1.49415	0.387054	0.384088	0.384422
whole_GLEAN_10028888	691	0.327	Down	T	PREDICTED: receptor-like protein kinase FERONIA [Ziziphus jujuba]	---	1	0.00154431	88.495	AHVT(1)T(1)VVK	3	0.68514	5	1.2598	1.45524	1.43227	0.433289	0.475995	0.45603
whole_GLEAN_10027902	1074	0.429	Down	S	PREDICTED: probable ubiquitin-like-specific protease 2B isoform X2 [Ziziphus jujuba]	---	0.999962	9.75552e-42	195.28	MADDGLQGSDS(1)PR	2	-0.35255	3	1.24948	1.41106	1.38634	0.665366	0.605882	0.71261
whole_GLEAN_10013162	1173	2.194	Up	T	GYF domain-containing protein [Arabidopsis thaliana]	---	1	5.56579e-06	122.33	FQQLHIT(1)PR	3	-0.38849	1	0.761438	0.635061	0.57934	1.24118	1.39338	1.34355
whole_GLEAN_10021732	510	0.372	Down	T	Vacuolar protein 8 [Morus notabilis]	---	1	0.0106717	50.149	AIGNLART(1)FR	2	0.10758	2	1.36464	1.53679	1.36528	0.466304	0.571922	0.465979
whole_GLEAN_10013431	519	2.297	Up	S	PREDICTED: GBF-interacting protein 1-like isoform X2 [Ziziphus jujuba]	---	0.995929	0.0300479	41.117	KES(0.719)S(0.285)S(0.996)PR	2	-2.0006	1	0.550847	0.679764	0.623687	1.21472	1.56144	1.50911
whole_GLEAN_10009891	26	2.323	Up	S	Nuclear-interacting partner of ALK [Morus notabilis]	---	0.956007	1.16395e-17	151.38	S(0.956)PS(0.021)S(0.021)S(0.001)LSVQTSR	2	0.15065	2	0.666667	0.617871	0.559242	1.29488	1.43523	1.45846
whole_GLEAN_10025206	215	0.243	Down	S	PREDICTED: stem-specific protein TSJT1 [Ziziphus jujuba]	---	0.986841	4.82771e-34	191.78	VDS(0.987)S(0.013)GEVCGANFK	2	-0.22125	7	1.33951	1.63074	1.55482	0.368421	0.396083	0.435982
whole_GLEAN_10025206	18	4.777	Up	S	PREDICTED: stem-specific protein TSJT1 [Ziziphus jujuba]	---	0.986616	7.90358e-24	114.74	SVAQSPEALQS(0.987)PHS(0.013)DAVSALK	3	-0.4441	2	0.396825	0.377694	0.393195	1.65241	1.80413	1.72958
whole_GLEAN_10009500	693	0.408	Down	T	Receptor-like protein kinase FERONIA [Morus notabilis]	---	0.999998	9.25568e-11	106.75	TGPTLDNTHVS(1)T(1)VVK	2	1.4444	3	1.51907	1.67742	1.57047	0.628571	0.683775	0.731925
whole_GLEAN_10009500	508	0.302	Down	S	Receptor-like protein kinase FERONIA [Morus notabilis]	---	0.938637	5.77597e-30	145.55	TNT(0.001)T(0.04)GS(0.939)YT(0.02)SSLPSNLCR	2	0.12727	3	1.63624	1.88359	1.77718	0.57619	0.568709	0.584078
whole_GLEAN_10027270	596	2.815	Up	S	PREDICTED: myosin-binding protein 1 [Jatropha curcas]	---	1	0.00025496	98.942	GGFDLPIS(1)PK	2	0.40762	4	0.675581	0.676546	0.719109	1.79093	1.90433	1.74194
whole_GLEAN_10027270	251	2.138	Up	S	PREDICTED: myosin-binding protein 1 [Jatropha curcas]	---	0.999268	8.27233e-13	92.41	ISSDTESEVLPS(0.999)DDEDGAS(0.001)AR	3	-0.43908	1	0.705841	0.753866	0.875	1.64497	1.61191	1.49915
whole_GLEAN_10027270	586	2.021	Up	S	PREDICTED: myosin-binding protein 1 [Jatropha curcas]	---	0.996414	1.68181e-05	120.55	VLLSQLS(0.996)S(0.004)K	3	0.50575	2	0.766362	0.759021	0.77227	1.69625	1.5343	1.61121
whole_GLEAN_10019004	147	4.273	Up	S	Serine/threonine-protein kinase ULK4 [Morus notabilis]	---	0.993669	0.00177298	83.438	RLS(0.994)DIS(0.006)K	3	0.10367	1	0.608947	0.542406	0.483955	2.11132	2.31777	2.42424
whole_GLEAN_10021325	324	0.149	Down	S	Asparagine--tRNA ligase, cytoplasmic 2 [Morus notabilis]	---	0.999833	1.31911e-18	145.43	RSES(1)NKEALVAAAR	2	-0.45969	6	1.70784	1.95956	1.87978	0.253534	0.292891	0.282752
whole_GLEAN_10028992	381	0.483	Down	S	Zinc finger CCCH domain-containing protein 17 [Morus notabilis]	---	0.966794	1.48554e-08	103.4	KS(0.967)NS(0.785)PDNT(0.243)NGS(0.006)DLR	3	0.18895	1	2.30415	1.56757	1.90681	0.615542	0.757818	0.607387
whole_GLEAN_10025766	32	0.285	Down	S	Phospholipase A1-IIdelta [Morus notabilis]	---	0.820839	2.2874e-10	95.954	AAAEGS(0.821)PS(0.179)WDELLGSK	3	1.1137	1	2.23592	2.59667	2.40203	0.750726	0.741251	0.762102
whole_GLEAN_10020586	758	2.015	Up	T	PREDICTED: probable LRR receptor-like serine/threonine-protein kinase At1g56140 isoform X2 [Populus euphratica]	---	0.996753	5.86689e-11	87.319	DMTGSLLSEDVET(0.997)PS(0.003)S(0.001)SSK	3	-0.79982	2	0.842992	0.787629	0.765831	1.2659	1.58733	1.84586
whole_GLEAN_10020917	301	3.091	Up	T	PREDICTED: serine/threonine-protein phosphatase PP2A catalytic subunit [Jatropha curcas]	---	0.986986	0.0297396	59.067	KT(0.987)PDY(0.013)FL	2	0.045053	1	0.707297	0.716542	0.742831	0.860862	2.21513	1.47613
whole_GLEAN_10026589	1119	2.049	Up	S	Serine/threonine-protein kinase VPS15 [Morus notabilis]	---	0.956809	0.000526054	70.889	FQDMGLS(0.043)S(0.957)PAK	3	-0.058532	1	0.693086	0.716895	0.671918	1.31175	1.46889	1.36023
whole_GLEAN_10004991	334	0.423	Down	S	Putative glucose-6-phosphate 1-epimerase [Morus notabilis]	---	0.970445	3.24106e-11	88.565	QELSAVPSS(0.001)Y(0.028)CS(0.97)GQLDPQK	3	0.31267	5	1.23622	1.44055	1.46569	0.535097	0.609442	0.657282
whole_GLEAN_10026281	579	2.293	Up	S	PREDICTED: villin-3 isoform X1 [Ziziphus jujuba]	---	0.992854	6.3448e-83	186.84	ASALAALSSAFNPS(0.007)GKS(0.993)PPGQDK	5	-0.043469	4	0.671906	0.62488	0.600985	1.24821	1.43282	1.4779
whole_GLEAN_10026757	80	0.185	Down	S	PREDICTED: 40S ribosomal protein S27-2-like [Cucumis melo]	---	1	0.000299935	90.913	LTEGCS(1)FRR	3	-0.32709	2	1.63941	1.8006	1.51034	0.309615	0.333975	0.38576
whole_GLEAN_10005123	205	0.469	Down	T	PREDICTED: actin [Malus domestica]	---	0.880116	4.03908e-05	112.59	GYSFT(0.001)T(0.119)T(0.88)AER	2	-0.38269	3	1.22115	1.33074	1.31606	0.567164	0.623853	0.661465
whole_GLEAN_10007805	127	0.45	Down	S	PREDICTED: stem-specific protein TSJT1-like [Ziziphus jujuba]	---	1	3.02688e-27	172.85	IDS(1)EGMMCGANFK	3	3.0548	7	0.994768	1.34802	1.12796	0.546248	0.606643	0.686515
whole_GLEAN_10015355	916	0.494	Down	S	Regulatory-associated protein of TOR 1 [Morus notabilis]	---	0.998259	6.9174e-06	75.334	T(1)PPVS(0.998)PPRPS(0.002)YLAGMR	3	0.90836	1	1.31923	1.47383	1.20072	0.540347	0.727378	0.656733
whole_GLEAN_10015355	912	0.494	Down	T	Regulatory-associated protein of TOR 1 [Morus notabilis]	---	1	6.9174e-06	75.334	T(1)PPVS(0.998)PPRPS(0.002)YLAGMR	3	0.90836	1	1.31923	1.47383	1.20072	0.540347	0.727378	0.656733
whole_GLEAN_10015355	769	0.311	Down	T	Regulatory-associated protein of TOR 1 [Morus notabilis]	---	0.997331	2.93698e-06	120.9	VGT(0.997)DNLS(0.003)LVR	2	0.63785	1	1.37115	1.52521	1.52984	0.429009	0.474478	0.495585
whole_GLEAN_10013655	688	2.394	Up	S	PREDICTED: microtubule-associated protein TORTIFOLIA1 isoform X1 [Ziziphus jujuba]	---	0.999958	1.5758e-26	123.76	ALAGGS(1)ADRS(0.998)PKAEHENDQS(0.001)S(0.001)S(0.001)R	4	-1.3919	4	0.673367	0.652004	0.66908	1.16286	1.56118	1.2963
whole_GLEAN_10013655	376	2.109	Up	S	PREDICTED: microtubule-associated protein TORTIFOLIA1 isoform X1 [Ziziphus jujuba]	---	0.894996	4.81258e-28	160.55	DSS(0.001)NS(0.093)S(0.895)PT(0.011)LDAINK	2	-0.12427	2	0.61407	0.680352	0.647363	1.35452	1.4346	1.27445
whole_GLEAN_10018006	310	2.165	Up	S	PREDICTED: proteoglycan 4-like [Gossypium hirsutum]	---	0.955685	0.000746801	85.271	S(0.044)PES(0.956)EEAPGMR	2	0.024572	3	0.763547	0.861025	0.894319	1.76218	1.86431	1.93491
whole_GLEAN_10018006	196	2.442	Up	S	PREDICTED: proteoglycan 4-like [Gossypium hirsutum]	---	0.954266	6.18047e-52	144.4	SPPLSTSAVPVTTT(0.001)T(0.008)S(0.128)S(0.841)VPS(0.067)S(0.954)PIR	3	-2.1904	32	0.785714	0.839407	0.803299	1.78797	2.05015	2.16272
whole_GLEAN_10026473	299	0.378	Down	S	putative ADP-ribosylation factor GTPase-activating protein AGD14 [Morus notabilis]	---	0.991478	3.7118e-10	85.913	T(0.009)AS(0.031)S(0.103)S(0.433)S(0.433)LGS(0.991)ANGNPAEVK	3	0.67804	1	1.43841	1.50563	1.40179	0.488235	0.569089	0.592631
whole_GLEAN_10026950	652	0.44	Down	S	Receptor-like protein kinase HERK 1 [Morus notabilis]	---	0.999753	1.66051e-41	188.84	AGPEIDQTHVS(1)T(1)AVK	3	-0.23421	1	1.09544	1.34519	1.24956	0.646552	0.591409	0.745679
whole_GLEAN_10026950	653	0.44	Down	T	Receptor-like protein kinase HERK 1 [Morus notabilis]	---	0.999986	1.66051e-41	188.84	AGPEIDQTHVS(1)T(1)AVK	3	-0.23421	1	1.09544	1.34519	1.24956	0.646552	0.591409	0.745679
whole_GLEAN_10025008	102	2.763	Up	T	Flavonol synthase/flavanone 3-hydroxylase [Morus notabilis]	---	1	5.19953e-05	102.87	AT(1)WGEHLFNK	3	0.016409	1	0.735808	0.43619	0.535088	1.1307	1.20499	1.06266
whole_GLEAN_10023602	1645	0.45	Down	S	GYF domain protein [Medicago truncatula]	---	0.868401	2.08682e-58	207.55	LLS(0.016)S(0.114)S(0.868)PGS(0.002)LPSSQK	3	-0.022324	1	1.36632	1.55542	1.31235	0.629784	0.699427	0.817627
whole_GLEAN_10010303	440	0.236	Down	S	Phospholipase C 3 [Morus notabilis]	---	0.999914	0.00792394	82.287	YCDS(1)AFK	2	-0.44193	1	1.33124	1.39223	1.31514	0.390445	0.329041	0.392351
whole_GLEAN_10017305	287	0.428	Down	S	Protein STRUBBELIG-RECEPTOR FAMILY 8 [Morus notabilis]	---	1	6.43203e-05	68.525	VMVDNLHAKNGS(1)AK	4	-0.73578	2	1.60709	1.65662	1.6398	0.680137	0.708364	0.741867
whole_GLEAN_10023369	105	2.415	Up	S	phosphoprotein ECPP44 [Cajanus cajan]	---	0.91013	8.78325e-36	140.41	S(0.011)NS(0.91)S(0.059)S(0.015)S(0.004)SSSDEEEEGEDGEKK	3	-0.26955	2	0.789345	0.872531	0.830245	1.91961	2.10753	2.10559
whole_GLEAN_10027497	56	2.632	Up	S	2-oxoglutarate/malate translocator [Morus notabilis]	---	0.871607	0.0064258	68.563	VVS(0.872)T(0.108)DGLS(0.02)R	2	0.16313	1	0.610096	0.608856	0.625407	1.50672	1.60231	1.44624
whole_GLEAN_10016313	37	2.59	Up	T	PREDICTED: nuclear pore complex protein NUP1 [Prunus mume]	---	0.998619	1.30029e-06	85.496	IES(0.001)EGFPKT(0.999)PVPGNR	3	-0.2162	1	0.636004	0.568798	0.625536	1.17892	1.47342	1.51499
whole_GLEAN_10014576	154	0.343	Down	S	heat shock family protein [Populus trichocarpa]	---	0.995029	1.44265e-07	127.79	PKPT(0.001)T(0.004)S(0.995)PDSR	2	0.2936	4	1.0622	1.27056	1.01767	0.799465	0.435518	0.614849
whole_GLEAN_10020389	73	2.561	Up	S	PREDICTED: kinesin-13A [Ziziphus jujuba]	---	1	4.53469e-60	212.07	GRS(1)FDDAEPYISNNK	3	-0.49578	2	0.646313	0.521694	0.744872	1.19732	1.3362	1.30556
whole_GLEAN_10011339	643	0.331	Down	T	putative inactive receptor kinase [Morus notabilis]	---	0.786644	6.76526e-15	125.03	S(0.213)T(0.787)AREEDNPQPELVK	3	0.29082	1	1.57486	1.57262	1.59436	0.455545	0.520833	0.500466
whole_GLEAN_10015902	25	0.412	Down	S	PREDICTED: probable pectate lyase 4 [Prunus mume]	---	0.999997	0.000106842	104.82	YDAS(1)LRPNR	3	-0.21958	2	1.33083	1.34612	1.47154	0.562921	0.554415	0.573805
whole_GLEAN_10019788	634	0.468	Down	T	Polyadenylate-binding protein 2 [Morus notabilis]	---	1	7.7624e-15	130.01	NVAQQT(1)PQAGS(0.963)PT(0.037)DR	3	1.2013	5	1.40699	1.4684	1.42366	0.677446	0.687086	0.776283
whole_GLEAN_10027615	29	0.461	Down	S	PREDICTED: tRNA pseudouridine synthase A-like [Malus domestica]	---	0.999891	1.00826e-51	184.71	TSETLS(1)DGEER	2	0.29521	4	1.52474	1.43007	1.29279	0.718618	0.658779	0.865596
whole_GLEAN_10021643	274	0.336	Down	S	Phosphoserine aminotransferase [Morus notabilis]	---	0.998656	4.89706e-11	95.195	DLIGS(0.999)AQAS(0.001)TPVMLDYK	3	0.10055	3	1.59649	1.73772	1.49274	0.489478	0.583898	0.532934
whole_GLEAN_10021643	194	0.402	Down	S	Phosphoserine aminotransferase [Morus notabilis]	---	0.997719	1.8841e-10	107.13	IPAFEELS(0.998)QT(0.002)PHAR	3	0.58049	1	1.35789	1.61796	1.35978	0.604758	0.65	0.721129
whole_GLEAN_10027436	22	2.27	Up	S	putative protein phosphatase 2C 33 [Morus notabilis]	---	1	4.70929e-29	123.31	S(1)PHAAAAAAAGS(1)PLS(1)PNAGSK	3	-0.24788	1	0.654906	0.584112	0.573086	1.25926	1.32622	1.28424
whole_GLEAN_10027202	576	2.003	Up	S	PREDICTED: protein MON2 homolog isoform X1 [Ziziphus jujuba]	---	0.998022	0.000693812	87.083	SSALQS(0.998)PGS(0.002)K	3	0.39399	3	0.723845	0.650043	0.72549	1.09287	1.30177	1.53909
whole_GLEAN_10005947	1072	0.307	Down	S	Protein transport protein Sec16B [Morus notabilis]	---	0.877609	2.83546e-05	117.94	S(0.122)VS(0.878)EPDFSR	2	-0.12686	3	1.49661	1.74015	1.57569	0.510152	0.534555	0.609799
whole_GLEAN_10017302	200	2.735	Up	S	PREDICTED: chromatin remodeling protein EBS [Ziziphus jujuba]	---	0.895876	2.98068e-58	205.65	SQNAFPS(0.896)S(0.104)PIADTK	2	0.2715	3	0.689655	0.724752	0.686901	2.02985	1.98193	2.08352
whole_GLEAN_10017302	201	2.831	Up	S	PREDICTED: chromatin remodeling protein EBS [Ziziphus jujuba]	---	0.990157	2.27345e-12	119.51	SQNAFPS(0.01)S(0.99)PIADTK	3	-0.27321	6	0.645768	0.693069	0.679233	2.13433	1.96185	2.30474
whole_GLEAN_10017302	133	2.371	Up	T	PREDICTED: chromatin remodeling protein EBS [Ziziphus jujuba]	---	0.999997	0.000125586	105.4	AATGAFT(1)PDR	2	0.47978	1	0.661442	0.772277	0.728435	2.04726	1.83133	2.0316
whole_GLEAN_10030073	288	2.387	Up	S	PREDICTED: 6-phosphofructo-2-kinase/fructose-2,6-bisphosphatase [Vitis vinifera]	---	0.997436	1.91391e-08	142.77	SVGT(0.003)LS(0.997)PLQK	3	-0.21187	3	0.546935	0.595314	0.542828	1.31769	1.42125	1.52391
whole_GLEAN_10017833	184	2.426	Up	T	PREDICTED: mediator-associated protein 2 [Vitis vinifera]	---	0.942205	7.9614e-07	89.344	SSLSDAGEPQS(0.058)ET(0.942)PK	3	0.83215	1	0.87372	0.598272	0.64685	1.16988	1.45149	1.24897
whole_GLEAN_10014117	524	0.199	Down	S	PREDICTED: coatomer subunit gamma-2 [Ziziphus jujuba]	---	1	1.22174e-41	196.33	CVYDS(1)DDEVRDR	2	-0.5017	2	1.67658	2.05753	1.83495	0.386689	0.408747	0.429174
whole_GLEAN_10016750	572	3.268	Up	S	Zinc finger CCCH domain-containing protein 30 [Morus notabilis]	---	0.970554	6.15209e-14	95.122	TVDHHLLQAS(0.029)FGVQS(0.971)PGR	3	2.7137	2	0.61079	0.660787	0.548661	2.09874	2.15927	2.41201
whole_GLEAN_10016750	577	3.688	Up	S	Zinc finger CCCH domain-containing protein 30 [Morus notabilis]	---	0.935357	4.09689e-05	54.865	TVDHHLLQAS(0.473)FGVQS(0.592)PGRMS(0.935)PR	4	-1.0286	1	0.558125	0.613297	0.468321	2.43697	2.2621	2.54244
whole_GLEAN_10016750	374	2.551	Up	S	Zinc finger CCCH domain-containing protein 30 [Morus notabilis]	---	0.999723	4.01855e-11	88.573	TEELRPLYVSTGSAVPS(1)PR	4	-0.31807	3	0.678227	0.765943	0.676029	1.80042	1.95363	1.97516
whole_GLEAN_10016750	555	5.725	Up	S	Zinc finger CCCH domain-containing protein 30 [Morus notabilis]	---	0.999952	1.73396e-52	150.34	SALLNQFQQQQSMLSPINTAVLS(1)PK	3	0.41319	2	0.444444	0.469471	0.439582	2.61975	2.6875	2.82402
whole_GLEAN_10016750	585	5.296	Up	S	Zinc finger CCCH domain-containing protein 30 [Morus notabilis]	---	1	5.30323e-07	109.96	S(1)VEPIS(1)PMGAR	2	-1.44	5	0.501606	0.497965	0.510124	2.32143	2.6371	2.67495
whole_GLEAN_10016750	623	3.066	Up	S	Zinc finger CCCH domain-containing protein 30 [Morus notabilis]	---	0.946076	3.80544e-08	77.959	DLGSNNAAS(0.014)FIGS(0.946)PMS(0.038)PWS(0.002)K	3	0.921	1	0.584457	0.727951	0.649902	1.86555	2.23185	2.12629
whole_GLEAN_10016750	526	3.811	Up	T	Zinc finger CCCH domain-containing protein 30 [Morus notabilis]	---	0.876901	1.4167e-08	99.044	YSDHLAAS(0.026)T(0.877)FS(0.097)PTHK	3	-0.59169	1	0.558767	0.651289	0.470934	2.05882	2.48185	2.56108
whole_GLEAN_10015933	48	0.476	Down	T	PREDICTED: protein SPIRAL1-like 1 [Tarenaya hassleriana]	---	0.999253	9.557e-07	109.35	T(0.001)AT(0.999)PPQPVDVTK	2	-0.14647	3	1.58197	1.59663	1.35973	0.72608	0.759231	0.785235
whole_GLEAN_10022654	391	0.462	Down	S	putative receptor-like protein kinase [Morus notabilis]	---	0.996205	2.9044e-43	135.84	VAEGLS(0.001)EMGS(0.999)PPLPLPLHS(0.004)LPS(0.996)LK	3	0.16626	7	1.17183	1.53937	1.30544	0.592702	0.711111	0.706226
whole_GLEAN_10022654	60	0.462	Down	S	putative receptor-like protein kinase [Morus notabilis]	---	0.989888	1.4671e-33	197.68	RT(0.01)S(0.99)FPSFPQR	3	1.1211	3	1.24225	1.5027	1.3377	0.589744	0.693939	0.653696
whole_GLEAN_10007734	137	0.328	Down	S	putative S-adenosylmethionine-dependent methyltransferase [Morus notabilis]	---	0.999428	0.000307629	69.456	YFAS(0.001)GVPGS(0.999)FHR	3	0.0081367	1	2.32187	2.12472	2.99432	0.544064	0.696701	0.67208
whole_GLEAN_10010563	4	0.328	Down	S	Glyceraldehyde-3-phosphate dehydrogenase A [Morus notabilis]	---	1	6.30533e-71	169.7	GGS(1)S(1)GKEEGWEEHEHEHEHEQQK	5	0.081517	2	1.3692	1.51823	1.47099	0.465781	0.498439	0.583927
whole_GLEAN_10010563	5	0.328	Down	S	Glyceraldehyde-3-phosphate dehydrogenase A [Morus notabilis]	---	1	6.30533e-71	169.7	GGS(1)S(1)GKEEGWEEHEHEHEHEQQK	5	0.081517	2	1.3692	1.51823	1.47099	0.465781	0.498439	0.583927
whole_GLEAN_10015776	74	0.496	Down	S	PREDICTED: ACT domain-containing protein ACR11 [Ziziphus jujuba]	---	0.990204	2.52265e-12	87.352	ASPSTALEDGNFS(0.99)DADT(0.01)IPTPK	3	0.44008	1	1.30938	1.54925	1.6175	0.536991	0.769096	0.677788
whole_GLEAN_10009124	609	0.387	Down	S	Rho GTPase-activating protein gacQ [Morus notabilis]	---	0.751325	1.71909e-62	178.69	KTPSMESVDS(0.751)S(0.249)GEEELAIQR	3	1.2791	1	1.17065	1.41932	1.0747	0.611597	0.549339	1.0906
whole_GLEAN_10020846	23	2.127	Up	S	Equilibrative nucleoside transporter 4 [Morus notabilis]	---	1	1.05874e-36	124.48	GQSQTPGDEADPLIVLLPAGES(1)PAAK	4	-0.015241	3	0.536585	0.676273	0.665335	1.14848	1.43825	1.54855
whole_GLEAN_10008269	318	0.434	Down	S	PREDICTED: E3 ubiquitin-protein ligase RHF2A [Vitis vinifera]	---	0.978033	1.42238e-15	140.68	NT(0.021)S(0.978)MADLGS(0.001)EVK	2	-0.61351	2	1.65887	1.8622	1.80769	0.340816	0.808	0.448727
whole_GLEAN_10015497	140	2.64	Up	S	PREDICTED: 40S ribosomal protein S10-like [Prunus mume]	---	0.999928	1.10315e-49	131.94	GSGGDFS(1)GDK	2	-0.40542	4	0.568162	0.627505	0.59526	1.37202	1.65668	1.58129
whole_GLEAN_10014834	294	2.241	Up	S	PREDICTED: ankyrin repeat and KH domain-containing protein R11A8.7 [Jatropha curcas]	---	0.897329	2.87462e-06	81.191	QVS(0.102)PNLS(0.897)GMS(0.001)GDAVK	3	-0.63634	2	0.706301	0.635628	0.642012	1.23382	1.42434	1.33661
whole_GLEAN_10029315	99	4.541	Up	S	Protein TRANSPARENT TESTA 1 [Morus notabilis]	---	1	0.00482955	67.507	PRPS(1)PPR	3	-0.2957	1	0.45586	0.436126	0.315985	2.80568	1.98058	2.03279
whole_GLEAN_10028600	590	0.073	Down	S	Putative phospholipid-transporting ATPase 8 [Morus notabilis]	---	0.99998	1.52453e-07	104.88	GTQHEADDRS(1)YHK	4	0.3103	3	5.81768	6.19149	6.54348	0.462444	0.449784	0.505772
whole_GLEAN_10028600	1295	0.105	Down	S	Putative phospholipid-transporting ATPase 8 [Morus notabilis]	---	0.945473	1.59287e-14	70.346	FQPMYHDLIQQNLIENQNQNQTDDAGES(0.054)GLS(0.945)PPR	4	-1.5024	1	5.81215	5.57447	4.35326	0.502242	0.585853	0.614623
whole_GLEAN_10030032	171	3.034	Up	T	Phospholipase C 4 [Morus notabilis]	---	0.836168	7.9029e-07	102.65	WFASVPAS(0.164)T(0.836)QPNR	3	-0.028303	1	0.659933	0.732988	0.801037	1.83524	2.22404	2.33611
whole_GLEAN_10009504	538	0.42	Down	S	putative inactive receptor kinase [Morus notabilis]	---	1	2.01121e-67	215	APVQS(1)PGRDDVVDLPR	4	-0.92682	6	1.27063	1.44683	1.40019	0.591814	0.607106	0.590164
whole_GLEAN_10009504	619	0.428	Down	S	putative inactive receptor kinase [Morus notabilis]	---	0.999225	4.64494e-37	142.65	MIEEIRPPDS(0.988)ES(0.012)RPS(0.999)PEDSK	4	-0.17039	7	1.30326	1.4761	1.3553	0.559735	0.632184	0.577628
whole_GLEAN_10009504	614	0.35	Down	S	putative inactive receptor kinase [Morus notabilis]	---	0.988416	4.64494e-37	142.65	MIEEIRPPDS(0.988)ES(0.012)RPS(0.999)PEDSK	4	-0.17039	5	1.35413	1.59317	1.42789	0.481195	0.557994	0.47541
whole_GLEAN_10006524	487	0.303	Down	S	Receptor-like protein kinase THESEUS 1 [Morus notabilis]	---	0.999404	4.73997e-57	199.99	SATASCIS(0.999)LASSNLGR	3	-0.19962	2	1.8331	1.70267	2.01166	0.483945	0.51633	0.551811
whole_GLEAN_10029222	162	2.926	Up	S	Zinc transporter 5 [Morus notabilis]	---	0.988104	0.000160839	90.725	APAT(0.012)AS(0.988)VGDEER	2	0.9863	1	0.655795	0.76256	0.708902	1.41604	2.23108	1.81413
whole_GLEAN_10020136	371	2.067	Up	S	BTB/POZ domain-containing protein [Morus notabilis]	---	0.99998	3.49631e-08	113.47	SGSGAGSGAIS(1)PR	2	-0.10656	2	0.881579	0.853554	0.897757	1.19253	1.76438	1.33641
whole_GLEAN_10020136	173	2.003	Up	S	BTB/POZ domain-containing protein [Morus notabilis]	---	0.944948	0.000428318	104.59	EQLT(0.055)S(0.945)GLLK	2	0.23423	1	0.889197	0.883578	0.885884	1.03929	1.76986	1.39741
whole_GLEAN_10022663	476	2.47	Up	S	Ethylene-insensitive protein 2 [Morus notabilis]	---	1	3.53154e-19	127.37	SASVPLDAQAWNWDS(1)PK	3	1.0774	4	0.656731	0.603846	0.637584	1.30421	1.49172	1.42976
whole_GLEAN_10024493	76	0.437	Down	T	PREDICTED: BAG family molecular chaperone regulator 7-like [Juglans regia]	---	0.981981	5.73492e-09	122.33	VERT(0.982)PS(0.018)FSTYR	3	-0.4578	2	1.41431	1.71811	1.59009	0.681784	0.750943	0.730428
whole_GLEAN_10023101	76	2.156	Up	S	Protein transport protein Sec16B [Morus notabilis]	---	0.85598	1.2091e-35	149.07	S(0.139)DS(0.856)PIGQS(0.004)S(0.001)ESSTLGSGIK	2	-0.11775	5	0.65304	0.643505	0.635996	1.26673	1.38735	1.41996
whole_GLEAN_10021265	838	2.001	Up	S	PREDICTED: formin-like protein 1 [Prunus mume]	---	0.999718	5.43823e-05	102.5	SVLPS(1)PNTENR	2	-0.17625	1	0.841202	0.735021	0.748914	1.14784	1.47083	1.57305
whole_GLEAN_10004588	656	2.004	Up	S	PREDICTED: conserved oligomeric Golgi complex subunit 1 [Juglans regia]	---	0.994682	6.51526e-36	149.07	APTDS(0.019)PS(0.119)ALNS(0.867)PGRKS(0.995)PR	4	-0.15038	2	0.606897	0.662069	0.609031	1.20627	1.32694	1.36308
whole_GLEAN_10021466	610	2.436	Up	S	CLIP-associating protein 1-B [Morus notabilis]	---	0.99604	4.15931e-28	161.59	SS(0.004)S(0.996)LDLGVEPPSAR	2	-0.33469	2	0.583569	0.589666	0.555332	1.35781	1.43669	1.49749
whole_GLEAN_10025193	439	0.391	Down	S	Protein IQ-DOMAIN 31 [Morus notabilis]	---	1	0.0068149	61.691	RAS(1)IEGR	3	-0.2111	1	2.1604	1.88671	1.65837	0.731582	0.73816	0.784856
whole_GLEAN_10028649	583	0.339	Down	S	PREDICTED: xyloglucan glycosyltransferase 4 [Ricinus communis]	---	0.987215	6.07439e-06	97.352	RYS(0.987)ES(0.013)GLELLSK	2	0.86769	3	3.59494	2.36797	3.07292	0.737201	0.802215	0.834557
whole_GLEAN_10016054	292	0.404	Down	S	PREDICTED: importin-9 isoform X1 [Ziziphus jujuba]	---	0.999946	2.28176e-130	248.47	SSVEDTEDLHDGRYDS(1)DGSEK	3	0.032003	3	1.73428	1.68489	1.7016	0.54343	0.681481	0.701238
whole_GLEAN_10021549	276	0.47	Down	S	PREDICTED: ABC transporter I family member 19 [Ziziphus jujuba]	---	0.981609	1.09756e-15	132.39	TSPFGTSPFVS(0.982)S(0.018)R	2	-0.39563	3	1.43158	1.56839	1.56209	0.75774	0.736417	0.865971
whole_GLEAN_10022236	225	2.278	Up	S	PREDICTED: carbon catabolite repressor protein 4 homolog 1 [Pyrus x bretschneideri]	---	0.983259	9.89581e-07	121.66	VIPAPS(0.017)PS(0.983)PR	2	0.58927	2	0.740058	0.725822	0.715726	1.0722	1.65366	1.35595
whole_GLEAN_10018180	130	0.348	Down	S	PREDICTED: dihydrolipoyl dehydrogenase 1, mitochondrial [Ziziphus jujuba]	---	1	0.00624573	53.237	HS(1)FAHHGVK	4	0.42316	1	1.18802	1.36825	1.41511	0.428571	0.476015	0.622733
whole_GLEAN_10028044	149	0.447	Down	T	Protein PEROXIN-4 [Morus notabilis]	---	0.999984	2.00789e-17	99.838	AAPVFT(1)PPQTQPLSSYPPNMR	3	-0.79707	2	1.29912	1.36004	1.27096	0.687783	0.607642	0.786706
whole_GLEAN_10028044	351	2.586	Up	S	Protein PEROXIN-4 [Morus notabilis]	---	0.937618	1.31168e-42	204.23	MDLLSGDDFS(0.938)S(0.062)PK	3	-0.39632	5	0.671082	0.548961	0.587935	1.19276	1.41938	1.40972
whole_GLEAN_10013917	193	0.267	Down	S	PREDICTED: protein MODIFIER OF SNC1 1 [Ziziphus jujuba]	---	0.958233	1.14164e-43	145.65	NTDPQDPSCQGRPGS(0.958)S(0.034)S(0.008)GGVGR	3	0.057465	3	1.58959	1.70488	1.64774	0.551444	0.45447	0.537845
whole_GLEAN_10017022	43	0.461	Down	Y	PREDICTED: nucleoside diphosphate kinase 2, chloroplastic [Juglans regia]	---	1	2.05052e-11	138.45	GLAEEHY(1)KDLK	4	0.14431	2	1.18802	1.37634	1.29194	0.640172	0.63442	0.753396
whole_GLEAN_10016857	812	0.323	Down	S	Serine/threonine-protein kinase [Morus notabilis]	---	0.99985	0.000114338	114.72	DFLS(1)DIFSK	3	-0.77272	2	1.36926	1.55621	1.54721	0.443309	0.502874	0.539589
whole_GLEAN_10016857	850	0.491	Down	S	Serine/threonine-protein kinase [Morus notabilis]	---	0.999995	0.00148947	121.6	RWS(1)YFQK	3	-0.12141	3	1.23653	1.33627	1.36447	0.663943	0.65613	0.698925
whole_GLEAN_10016857	156	0.251	Down	S	Serine/threonine-protein kinase [Morus notabilis]	---	0.999438	0.00859935	66.84	MSSGYES(0.999)NR	2	0.93063	2	1.45509	1.65005	1.61015	0.411645	0.414751	0.423265
whole_GLEAN_10016857	152	0.477	Down	S	Serine/threonine-protein kinase [Morus notabilis]	---	0.985304	4.77203e-08	150.09	MS(0.015)S(0.985)GYESNR	2	0.2375	2	1.27944	1.35191	1.40508	0.60572	0.644636	0.670577
whole_GLEAN_10016857	146	0.469	Down	S	Serine/threonine-protein kinase [Morus notabilis]	---	0.999992	9.867e-08	94.384	GDRS(1)IY(0.018)GS(0.982)VQS(1)VPR	3	-0.048019	2	1.26547	1.39394	1.33299	0.59142	0.653257	0.714565
whole_GLEAN_10025013	473	4.222	Up	S	PREDICTED: ERAD-associated E3 ubiquitin-protein ligase HRD1B-like [Ziziphus jujuba]	---	0.999939	5.49988e-06	107.53	AEESTYMS(1)PR	2	-0.38204	6	0.544474	0.457483	0.475519	1.44507	1.93131	1.83492
whole_GLEAN_10011825	232	0.298	Down	S	Polyphenol oxidase [Morus notabilis]	---	0.995078	3.67557e-08	88.945	IPPIFT(0.005)DPGS(0.995)PLYDANR	2	0.11417	3	2.10079	2.13628	1.99067	0.6051	0.636673	0.639189
whole_GLEAN_10007244	78	0.361	Down	S	PREDICTED: translation initiation factor IF-3-like [Ziziphus jujuba]	---	0.921633	2.85316e-18	123.55	KT(0.075)ES(0.922)DDEEALDLS(0.003)T(0.001)IR	3	0.082986	1	1.49821	1.82523	1.69072	0.484774	0.658206	0.565
whole_GLEAN_10006330	27	0.314	Down	S	Putative glycosyltransferase 5 [Morus notabilis]	---	0.958092	2.08624e-12	89.723	TAGGGPGLPT(0.003)T(0.01)NS(0.029)NAS(0.958)PAPNGR	2	0.017049	2	2.38422	2.20388	2.30147	0.727995	0.691213	0.646602
whole_GLEAN_10013375	141	0.357	Down	S	PREDICTED: exocyst complex component EXO70A1 [Ziziphus jujuba]	---	0.810669	5.14263e-06	105.58	RGDS(0.811)S(0.035)S(0.118)S(0.035)VSYR	2	0.78538	1	1.33234	1.52227	1.41296	0.568762	0.543662	0.706564
whole_GLEAN_10005342	242	0.32	Down	S	PREDICTED: nuclear cap-binding protein subunit 2-like [Malus domestica]	---	0.995632	0.000926029	64.52	KNS(0.996)DHES(0.004)RPEK	4	-0.31751	2	1.36355	1.50815	1.4415	0.449275	0.482682	0.508754
whole_GLEAN_10024245	949	0.441	Down	S	Nuclear-interacting partner of ALK [Morus notabilis]	---	0.950532	0.00269116	74.941	RHHS(0.951)MS(0.049)R	3	-0.08537	1	1.36645	1.42297	1.23566	0.538111	0.626901	0.597614
whole_GLEAN_10024702	665	0.397	Down	S	putative receptor-like protein kinase [Morus notabilis]	---	0.99981	2.83371e-11	106.93	S(0.004)GPCLDET(0.996)HVS(1)T(1)GVK	3	0.8775	4	1.25753	1.29859	1.41023	0.41688	0.515152	0.725352
whole_GLEAN_10024702	666	0.323	Down	T	putative receptor-like protein kinase [Morus notabilis]	---	0.999961	2.10274e-05	74.776	S(0.004)GPCLDET(0.996)HVS(1)T(1)GVK	3	0.8775	3	1.2709	1.32589	1.49003	0.309463	0.428732	0.75493
whole_GLEAN_10006252	22	3.907	Up	T	PREDICTED: 40S ribosomal protein S13 [Eucalyptus grandis]	---	0.991668	0.00296571	111.82	T(0.992)PPS(0.008)WLK	3	0.32783	1	0.597377	0.594444	0.654267	1.77856	2.32258	1.89032
whole_GLEAN_10021046	929	0.44	Down	S	Cell division cycle and apoptosis regulator protein 1 [Morus notabilis]	---	0.89318	3.05531e-25	117.94	KEDDS(0.893)DEKT(0.107)VVEAGDGTPVTGK	4	0.19933	1	1.10571	1.47177	1.12088	0.765403	0.647125	0.794755
whole_GLEAN_10021046	423	0.453	Down	S	Cell division cycle and apoptosis regulator protein 1 [Morus notabilis]	---	1	0.0137338	52.6	RGS(1)S(1)LLK	2	0.15279	1	1.10742	1.53931	1.18512	0.650474	0.696731	0.688712
whole_GLEAN_10027934	164	0.417	Down	S	Phosphoribosylaminoimidazole-succinocarboxamide synthase [Morus notabilis]	---	1	7.92058e-08	109.04	KCS(1)VFPVEFVVR	3	0.12687	3	1.40744	1.3927	1.45882	0.411631	0.580683	0.492457
whole_GLEAN_10023397	360	0.389	Down	S	PREDICTED: 24-methylenesterol C-methyltransferase 2 [Ricinus communis]	---	0.960204	0.00101667	81.565	KPESSPPS(0.96)DS(0.039)	3	-0.36888	2	1.63099	1.80817	1.39937	0.702963	0.703438	0.780702
whole_GLEAN_10023397	41	0.482	Down	S	PREDICTED: 24-methylenesterol C-methyltransferase 2 [Ricinus communis]	---	0.953302	5.92925e-08	110.12	GVNLT(0.039)GGS(0.953)IS(0.008)AEK	2	-0.12665	1	1.33067	1.60391	1.37264	0.759476	0.773639	0.883772
whole_GLEAN_10001945	366	0.423	Down	S	ribulose-1 (chloroplast) [Juglans regia]	---	1	0.000140512	96.464	DDFVEKDRS(1)R	3	-0.43243	3	1.19317	1.49044	1.34423	0.561672	0.630021	0.695967
whole_GLEAN_10009525	139	0.495	Down	S	PREDICTED: beta-amylase 8 isoform X1 [Vitis vinifera]	---	0.969372	4.3953e-21	164.15	S(0.026)VES(0.969)PVS(0.005)TSSLK	3	0.25917	2	1.26132	1.45077	1.28716	0.664751	0.717602	0.697828
whole_GLEAN_10025026	11	2.699	Up	S	Cellulose synthase-like protein D3 [Morus notabilis]	---	0.960407	3.31748e-44	132.5	S(0.96)NLS(0.039)ATSDVPDAHNKPPLPPTVTFAR	4	0.91699	2	1.03186	0.536993	0.702413	1.0453	1.44959	0.962667
whole_GLEAN_10023580	189	0.474	Down	S	zinc finger family protein [Populus trichocarpa]	---	0.999949	2.50917e-42	172.69	EVDGEAAGQLLYS(1)PGSR	2	0.76367	6	1.51579	1.91791	1.44715	0.814704	0.909877	0.904706
whole_GLEAN_10023580	39	3.686	Up	S	zinc finger family protein [Populus trichocarpa]	---	1	3.57719e-22	159.64	ADHHHQS(1)PGGAER	3	-0.12923	2	0.544737	0.320896	0.257453	1.00837	1.18272	1.18235
whole_GLEAN_10023820	143	0.375	Down	S	PREDICTED: probable protein phosphatase 2C 60 [Ziziphus jujuba]	---	1	0.00441744	66.92	KGEFS(1)ER	3	-0.4071	1	1.24936	1.47522	1.29723	0.445465	0.553318	0.580488
whole_GLEAN_10027860	166	0.372	Down	T	PREDICTED: CBL-interacting serine/threonine-protein kinase 8 [Ziziphus jujuba]	---	0.808863	1.0797e-14	110.98	T(0.809)T(0.172)CGT(0.019)PNY(0.001)VAPEVLSHK	3	-0.17598	2	1.16972	1.4733	1.45594	0.327009	0.547847	0.635324
whole_GLEAN_10004147	46	0.392	Down	T	PREDICTED: AT-hook motif nuclear-localized protein 1-like [Juglans regia]	---	0.906842	2.18868e-14	74.282	MENPAQAGGS(0.001)PS(0.008)VAAAPPT(0.907)PVT(0.083)LGMPGAIT(0.001)EK	4	0.44029	2	1.97529	1.65986	2.17987	0.449405	0.651108	0.574776
whole_GLEAN_10016926	348	0.384	Down	S	putative S-acyltransferase [Morus notabilis]	---	1	3.44021e-08	151.66	AIS(1)DIEMGR	2	-1.2102	3	1.59865	1.60644	1.30803	0.634892	0.616225	0.717544
whole_GLEAN_10016926	411	0.393	Down	S	putative S-acyltransferase [Morus notabilis]	---	0.999994	0.00186105	89.886	RDVLYS(1)R	3	-0.88744	1	1.63108	1.53342	1.21367	0.652878	0.602184	0.821053
whole_GLEAN_10016926	340	0.422	Down	S	putative S-acyltransferase [Morus notabilis]	---	1	7.28269e-13	130.47	IVGGGFVS(1)PLMGK	2	0.31293	7	1.51486	1.54579	1.31996	0.665468	0.652886	0.734211
whole_GLEAN_10024673	337	0.499	Down	T	Mitogen-activated protein kinase kinase kinase 2 [Morus notabilis]	---	0.998508	8.9373e-16	140.03	IHS(0.983)GT(0.019)VT(0.999)PIHPR	3	0.33808	2	1.39564	1.35443	1.58955	0.55614	0.67528	0.779299
whole_GLEAN_10024673	216	0.481	Down	S	Mitogen-activated protein kinase kinase kinase 2 [Morus notabilis]	---	0.750478	2.98538e-11	100.28	KPVNLPSGNHVLPT(0.25)S(0.75)PK	4	0.42405	1	1.26376	1.42923	1.52612	0.703509	0.687339	0.709153
whole_GLEAN_10004730	119	0.447	Down	S	nucleoside diphosphate kinase B [Jatropha curcas]	---	0.998341	3.00882e-17	141.86	NVIHGS(0.002)DS(0.998)VESGK	3	-0.90644	2	1.36099	1.49384	1.40442	0.585478	0.667851	0.729705
whole_GLEAN_10004730	117	0.455	Down	S	nucleoside diphosphate kinase B [Jatropha curcas]	---	0.998164	7.26013e-29	161.51	NVIHGS(0.998)DS(0.002)VESGK	2	-0.086235	5	1.35538	1.48488	1.37238	0.585478	0.675844	0.761993
whole_GLEAN_10019553	727	0.463	Down	S	putative inactive receptor kinase [Morus notabilis]	---	0.976041	7.9735e-12	122.61	KS(0.024)S(0.976)PDS(0.928)PLS(0.035)S(0.035)S(0.002)PR	3	0.49191	6	1.24359	1.42643	1.34814	0.628218	0.660784	0.696154
whole_GLEAN_10029813	20	0.42	Down	S	transmembrane protein [Arabidopsis thaliana]	---	0.999992	2.69322e-44	157.49	TDSEVTSLAAS(0.113)S(0.887)PPRS(1)PPR	3	-0.12397	5	1.81515	1.94932	1.92375	0.753299	0.818836	0.91299
whole_GLEAN_10029813	16	0.332	Down	S	transmembrane protein [Arabidopsis thaliana]	---	0.911975	2.69322e-44	157.49	TDSEVTSLAAS(0.088)S(0.912)PPR	3	0.10149	4	2.13636	2.26014	2.14076	0.718302	0.74985	0.854167
whole_GLEAN_10027552	654	0.153	Down	S	PREDICTED: linoleate 13S-lipoxygenase 2-1, chloroplastic-like [Ziziphus jujuba]	---	1	5.26268e-14	120.77	GVAVEDPS(1)CPHGLK	4	-0.47644	2	1.65213	1.91099	1.89852	0.271529	0.293296	0.378843
whole_GLEAN_10021099	715	0.231	Down	S	PREDICTED: heparanase-like protein 2 [Ziziphus jujuba]	---	1	7.13328e-14	120.32	T(0.14)S(0.167)S(0.786)S(0.907)FDKQLGGS(1)FK	4	0.29968	8	1.12653	1.39883	1.34087	0.339823	0.323171	0.387147
whole_GLEAN_10021099	707	0.477	Down	S	PREDICTED: heparanase-like protein 2 [Ziziphus jujuba]	---	0.997955	7.13328e-14	120.32	T(0.005)S(0.028)S(0.969)S(0.998)FDKQLGGSFK	3	-0.66451	8	1.02381	1.25712	1.21267	0.631858	0.599085	0.65047
whole_GLEAN_10021099	661	0.395	Down	S	PREDICTED: heparanase-like protein 2 [Ziziphus jujuba]	---	1	3.08537e-05	98.253	ISIPDHGRAS(1)R	3	-0.41947	2	1.03741	1.29657	1.26848	0.511504	0.512195	0.61442
whole_GLEAN_10021099	746	0.379	Down	S	PREDICTED: heparanase-like protein 2 [Ziziphus jujuba]	---	0.998439	1.07835e-05	70.699	T(0.363)PS(0.588)S(0.054)VDKQPS(0.998)RGS(0.997)FK	5	-0.21898	1	1.11565	1.27392	1.27828	0.431858	0.483232	0.564263
whole_GLEAN_10021099	749	0.457	Down	S	PREDICTED: heparanase-like protein 2 [Ziziphus jujuba]	---	0.99994	3.89785e-06	82.56	QPSRGS(1)FK	3	0.11042	3	1.05578	1.23521	1.27451	0.564602	0.564024	0.592476
whole_GLEAN_10021099	779	0.447	Down	S	PREDICTED: heparanase-like protein 2 [Ziziphus jujuba]	---	0.904008	1.18598e-05	113.76	RQS(0.047)S(0.904)T(0.047)S(0.002)LGAGK	3	0.69799	2	1.10272	1.28634	1.17873	0.509735	0.574695	0.609718
whole_GLEAN_10021099	574	0.374	Down	S	PREDICTED: heparanase-like protein 2 [Ziziphus jujuba]	---	0.889929	0.00167663	84.568	T(0.007)VS(0.89)FS(0.103)FK	3	0.17564	1	1.02857	1.33674	1.28431	0.492035	0.5	0.547022
whole_GLEAN_10012949	374	2.088	Up	T	PREDICTED: plant intracellular Ras-group-related LRR protein 6 isoform X2 [Juglans regia]	---	0.926278	6.1938e-19	101.66	LPQSEES(0.002)EAT(0.072)T(0.926)PKKEDVIAMASR	4	0.063816	5	0.690265	0.619653	0.603604	1.19949	1.29375	1.34014
whole_GLEAN_10022328	121	2.218	Up	T	PREDICTED: BEL1-like homeodomain protein 1 [Ziziphus jujuba]	---	0.999965	0.000954687	47.274	VHYNLWAPPPDAS(1)PAARDT(1)PR	4	0.43394	2	0.734664	0.710932	0.679274	1.34802	1.57675	1.63343
whole_GLEAN_10022328	482	0.442	Down	S	PREDICTED: BEL1-like homeodomain protein 1 [Ziziphus jujuba]	---	0.963445	1.47591e-91	217.7	EKS(0.963)PGS(0.035)NT(0.001)NTNTDNQTASFTPK	4	0.016361	2	1.13747	1.25312	1.26399	0.436123	0.554396	0.580056
whole_GLEAN_10010368	246	0.23	Down	S	PREDICTED: type IV inositol polyphosphate 5-phosphatase 3 isoform X3 [Prunus mume]	---	0.841483	0.00845122	96.948	MLS(0.841)GS(0.159)ER	2	-0.88797	1	1.6872	1.84861	1.66417	0.356747	0.424303	0.411184
whole_GLEAN_10010368	119	0.499	Down	S	PREDICTED: type IV inositol polyphosphate 5-phosphatase 3 isoform X3 [Prunus mume]	---	0.998917	1.21786e-05	108.23	S(0.001)FS(0.999)DPPS(0.978)PS(0.022)K	2	-2.5758	2	1.50845	1.39659	1.44706	0.571165	0.696215	0.634046
whole_GLEAN_10010368	123	0.499	Down	S	PREDICTED: type IV inositol polyphosphate 5-phosphatase 3 isoform X3 [Prunus mume]	---	0.978188	1.21786e-05	108.23	S(0.001)FS(0.999)DPPS(0.978)PS(0.022)K	2	-2.5758	2	1.50845	1.39659	1.44706	0.571165	0.696215	0.634046
whole_GLEAN_10017167	538	4.471	Up	S	PREDICTED: BTB/POZ domain-containing protein At5g47800 [Ziziphus jujuba]	---	0.999452	0.000147297	82.663	SVT(0.001)AGS(0.999)EAGDRER	2	0.089199	1	0.913992	0.915516	0.786602	1.3301	4.09286	1.46177
whole_GLEAN_10017167	498	2.401	Up	S	PREDICTED: BTB/POZ domain-containing protein At5g47800 [Ziziphus jujuba]	---	0.995827	0.000225779	104.94	LS(0.996)LQDHT(0.004)PR	3	-0.14473	2	0.969833	0.999448	0.861156	1.00324	2.4	1.34251
whole_GLEAN_10017167	503	4.842	Up	T	PREDICTED: BTB/POZ domain-containing protein At5g47800 [Ziziphus jujuba]	---	0.999999	3.4269e-06	127.52	LSLQDHT(1)PR	3	0.12085	1	0.822208	0.834898	0.775257	1.58252	4.04286	2.19266
whole_GLEAN_10023885	289	2.349	Up	T	Protein TOPLESS [Morus notabilis]	---	0.91652	8.92292e-06	66.36	T(0.917)PPT(0.055)NPS(0.027)MDY(0.001)PSGDSDHVSK	3	-0.2254	1	0.710173	0.650943	0.689555	1.2452	1.52893	1.2673
whole_GLEAN_10027186	497	3.743	Up	T	PREDICTED: sodium/hydrogen exchanger 2 [Ziziphus jujuba]	---	0.99582	0.0031316	124.81	ALLT(0.003)T(0.996)PT(0.001)R	2	0.022025	1	0.469042	0.453998	0.477056	1.71956	1.6993	1.7448
whole_GLEAN_10027186	460	2.078	Up	T	PREDICTED: sodium/hydrogen exchanger 2 [Ziziphus jujuba]	---	0.966432	6.20585e-06	88.768	HTTSMLSDPS(0.033)T(0.966)PK	2	1.9728	8	0.713316	0.761823	0.722078	1.13899	1.58275	1.33372
whole_GLEAN_10027186	456	2.305	Up	S	PREDICTED: sodium/hydrogen exchanger 2 [Ziziphus jujuba]	---	0.988096	8.24365e-05	74.338	HTT(0.002)S(0.007)MLS(0.988)DPS(0.407)T(0.596)PK	3	-0.54263	4	0.652248	0.703353	0.641558	1.22878	1.62121	1.48152
whole_GLEAN_10012194	308	0.418	Down	S	Auxin efflux carrier component 3 [Morus notabilis]	---	0.993969	2.15751e-29	120.89	PSNFEENCAAPLPPAAT(0.006)VAS(0.994)PR	3	-0.30732	3	1.3965	1.69022	1.40084	0.793839	0.706954	0.688093
whole_GLEAN_10018038	421	0.12	Down	S	PREDICTED: transcription factor bHLH13 [Ziziphus jujuba]	---	0.99998	8.25667e-14	107.21	QINAES(1)EHS(1)DVEASCK	3	-1.2218	1	1.86842	2.04258	1.71147	0.579288	0.24427	0.509036
whole_GLEAN_10018038	418	0.12	Down	S	PREDICTED: transcription factor bHLH13 [Ziziphus jujuba]	---	0.999999	8.25667e-14	107.21	QINAES(1)EHS(1)DVEASCK	3	-1.2218	1	1.86842	2.04258	1.71147	0.579288	0.24427	0.509036
whole_GLEAN_10021561	385	0.419	Down	S	U-box domain-containing protein 3 [Morus notabilis]	---	0.999769	1.4085e-08	108.96	EKGQLS(1)PEHSYSHSR	4	0.17412	2	1.27077	1.36825	1.47583	0.545082	0.573937	1.07571
whole_GLEAN_10021561	121	0.179	Down	S	U-box domain-containing protein 3 [Morus notabilis]	---	0.804669	5.90018e-36	124.06	LLQS(0.035)S(0.141)S(0.805)PNS(0.014)S(0.004)STAIEQCMQEIQSLK	3	0.55911	2	1.38051	1.88337	1.98092	0.380123	0.336935	0.545763
whole_GLEAN_10017895	843	0.469	Down	S	PREDICTED: auxin response factor 19-like [Erythranthe guttata]	---	1	8.90704e-19	153.92	GQYDDNS(1)AAS(1)FNR	2	0.038197	3	1.09028	1.35168	1.12135	0.8875	0.63431	0.898618
whole_GLEAN_10029210	1305	2.788	Up	T	PREDICTED: myosin-11-like [Juglans regia]	---	0.971622	2.41009e-07	113.69	DIGLNLS(0.028)T(0.972)PTK	3	0.4658	3	0.576245	0.620717	0.616743	1.67647	1.7305	1.84527
whole_GLEAN_10015354	121	2.471	Up	S	TOM1-like protein 2 [Morus notabilis]	---	0.976741	2.90438e-07	72.916	S(0.977)LDAS(0.023)PIFTPPPSHPAMGR	3	0.39925	1	1.00969	0.644949	0.776761	1.18239	1.5937	1.46732
whole_GLEAN_10013596	188	2.089	Up	S	PREDICTED: scarecrow-like protein 21 [Prunus mume]	---	1	7.24898e-06	82.663	AADEGPVIPLS(1)PQK	3	0.44259	1	0.863474	0.724432	0.895072	1.48951	1.51368	1.09917
whole_GLEAN_10010101	154	4.32	Up	S	MLO-like protein 12 [Morus notabilis]	---	0.999842	3.76184e-11	136.21	HSEANS(1)PFSSR	3	-0.11955	3	0.519931	0.513514	0.510549	1.4635	2.21816	1.53765
whole_GLEAN_10010101	188	3.079	Up	S	MLO-like protein 12 [Morus notabilis]	---	1	7.95923e-13	147.7	STMDSFQAS(1)PR	3	-0.25274	9	0.676776	0.615889	0.639662	1.34793	1.89605	1.38388
whole_GLEAN_10010101	150	3.637	Up	S	MLO-like protein 12 [Morus notabilis]	---	0.999994	1.72444e-06	106.79	HS(1)EANS(1)PFSSR	2	0.14679	3	0.556326	0.568387	0.566245	1.39051	2.06735	1.52492
whole_GLEAN_10010101	258	2.191	Up	S	MLO-like protein 12 [Morus notabilis]	---	0.999978	2.36875e-07	134.68	IQMSDFS(1)FGK	3	0.63847	2	0.778163	0.751024	0.74346	1.27007	1.64568	1.20361
whole_GLEAN_10010101	184	2.05	Up	S	MLO-like protein 12 [Morus notabilis]	---	0.994869	0.000100697	93.181	S(0.002)T(0.003)MDS(0.995)FQAS(1)PR	3	-0.45409	2	0.82669	0.837019	0.78481	1.09732	1.71596	1.08059
whole_GLEAN_10013953	120	2.139	Up	S	Protein lap1 [Morus notabilis]	---	1	0.000343509	57.366	ELEELVLS(1)PRPPEVER	3	0.72955	1	0.577213	0.673951	0.883937	1.26902	1.44142	1.32284
whole_GLEAN_10025341	364	2.35	Up	S	PREDICTED: casein kinase 1-like isoform X4 [Elaeis guineensis]	---	0.98925	3.60082e-05	67.396	DDALRS(0.989)FELLS(0.011)IGTGK	3	0.46443	1	0.776608	0.696101	0.757212	0.850498	1.63557	1.25828
whole_GLEAN_10029919	362	0.451	Down	S	Transcription initiation factor IIA large subunit [Morus notabilis]	---	1	5.89591e-06	109.07	INS(1)KDILFNK	4	-0.22288	5	1.28963	1.32829	1.43306	0.573787	0.598964	0.677215
whole_GLEAN_10022401	454	0.487	Down	S	Sorting nexin 1 [Morus notabilis]	---	1	8.58675e-06	128.03	LDACSPVS(1)P	2	0.13585	1	1.35282	1.53194	1.58446	0.543458	0.746017	0.494949
whole_GLEAN_10016616	18	2.949	Up	S	DUF946 family protein [Medicago truncatula]	---	0.99995	4.58543e-09	122.5	S(1)KPLPIETIFK	2	0.0023175	2	0.560853	0.505774	0.415437	1.36939	1.4914	1.26743
whole_GLEAN_10017791	16	0.382	Down	S	PREDICTED: proteasome subunit alpha type-5 [Glycine max]	---	0.998332	0.00231252	76.868	GVNT(0.002)FS(0.998)PEGR	2	1.2066	1	1.35242	1.56447	1.41171	0.518593	0.59776	0.532136
whole_GLEAN_10012100	1095	2.209	Up	S	PREDICTED: protein SCAR3 isoform X2 [Pyrus x bretschneideri]	---	0.999993	5.83453e-05	78.615	S(1)FNLRPTVTAK	3	0.51061	3	0.609036	0.69083	0.661017	1.22375	1.52625	1.56461
whole_GLEAN_10000489	86	2.312	Up	S	Glycine-rich protein 2 [Morus notabilis]	---	1	2.6046e-52	161.49	AVDVTAPGGASLQPAGNNS(1)GRR	3	-0.13189	6	0.625152	0.6738	0.788035	2.08789	1.55784	2.28474
whole_GLEAN_10018509	252	0.496	Down	S	Arginine/serine-rich-splicing factor RSP40 [Morus notabilis]	---	0.998088	3.61591e-06	71.002	GS(0.185)S(0.815)PVNDRY(0.002)NS(1)RS(0.998)PPR	3	-1.648	4	1.05415	1.35135	1.08548	1.04064	0.670742	0.823406
whole_GLEAN_10018509	234	0.459	Down	S	Arginine/serine-rich-splicing factor RSP40 [Morus notabilis]	---	0.99988	0.00832836	99.855	GS(1)PAYDR	2	-0.86886	1	1.04484	1.33264	1.2546	0.95791	0.611354	0.792059
whole_GLEAN_10018509	250	0.496	Down	S	Arginine/serine-rich-splicing factor RSP40 [Morus notabilis]	---	0.999634	3.61591e-06	71.002	Y(0.003)NS(1)RS(0.998)PPR	3	-0.44425	4	1.05415	1.35135	1.08548	1.04064	0.670742	0.823406
whole_GLEAN_10018509	200	0.28	Down	S	Arginine/serine-rich-splicing factor RSP40 [Morus notabilis]	---	1	4.43784e-06	104.15	DAS(1)PDRRS(1)YDR	2	-0.060478	2	1.13367	1.67256	1.31434	0.746009	0.468996	0.596656
whole_GLEAN_10018509	186	0.449	Down	S	Arginine/serine-rich-splicing factor RSP40 [Morus notabilis]	---	0.999994	0.000908807	98.04	NGYS(1)PDRR	3	0.67958	6	1.04569	1.40748	1.17555	0.963716	0.631441	0.778474
whole_GLEAN_10018509	216	0.351	Down	S	Arginine/serine-rich-splicing factor RSP40 [Morus notabilis]	---	1	1.85851e-11	162.38	DRDS(1)PDYGR	2	-0.60936	11	1.1066	1.55613	1.27206	0.798258	0.546725	0.663532
whole_GLEAN_10018509	242	0.391	Down	S	Arginine/serine-rich-splicing factor RSP40 [Morus notabilis]	---	0.991995	3.61591e-06	144.55	GS(0.008)S(0.992)PVNDR	2	-0.13402	8	1.10152	1.48233	1.23989	0.869376	0.579913	0.68861
whole_GLEAN_10018509	195	0.276	Down	S	Arginine/serine-rich-splicing factor RSP40 [Morus notabilis]	---	1	4.43784e-06	104.15	DAS(1)PDRR	2	-0.10024	3	1.12098	1.67879	1.3079	0.780842	0.463755	0.594566
whole_GLEAN_10018509	223	0.419	Down	S	Arginine/serine-rich-splicing factor RSP40 [Morus notabilis]	---	0.906909	0.0023601	58.116	GS(0.907)HPNS(0.093)RPEQR	3	-0.17958	1	1.14805	1.38773	1.17555	0.801161	0.580786	0.848485
whole_GLEAN_10026595	56	2.018	Up	S	PREDICTED: mitogen-activated protein kinase kinase 6 [Ziziphus jujuba]	---	0.750009	1.00927e-07	95.205	LISEENEPRPS(0.194)S(0.75)T(0.055)K	3	0.13901	1	0.705536	0.709392	0.637053	1.03548	1.43164	1.32784
whole_GLEAN_10025601	381	0.474	Down	S	PREDICTED: serine hydroxymethyltransferase 4-like [Juglans regia]	---	0.83831	2.3654e-06	74.793	NAVFGDS(0.162)S(0.838)ALAPGGVR	3	-0.038694	1	1.58952	1.55589	1.4219	0.670404	0.73749	0.777027
whole_GLEAN_10012375	588	2.532	Up	S	Alpha,alpha-trehalose-phosphate synthase [UDP-forming] 6 [Morus notabilis]	---	1	0.00135616	66.393	VVALDPS(1)FKK	3	0.59879	1	0.610844	0.654432	0.781979	1.62776	1.65719	1.6377
whole_GLEAN_10012953	18	2.118	Up	S	PREDICTED: stem-specific protein TSJT1-like [Fragaria vesca subsp. vesca]	---	0.991007	1.58342e-14	101.6	AFAHPPEELNS(0.991)PAS(0.009)YNGSK	3	-0.96277	3	0.717949	0.762508	0.652593	1.9009	1.61466	2.17773
whole_GLEAN_10016907	81	0.333	Down	S	PREDICTED: protein PAT1 homolog 1 [Prunus mume]	---	0.948641	1.90784e-40	185.86	S(0.949)LS(0.051)DIDDLAGEFSK	3	-0.62564	1	1.34941	1.50408	1.45935	0.433087	0.500543	0.504569
whole_GLEAN_10013118	254	0.472	Down	S	PREDICTED: trihelix transcription factor ASR3 [Ziziphus jujuba]	---	0.887939	8.77942e-10	97.945	QPASNLET(0.001)GT(0.023)T(0.088)S(0.888)QEGR	2	0.17529	2	1.13716	1.37186	1.30254	0.679814	0.648168	0.691796
whole_GLEAN_10016315	89	2.231	Up	S	PREDICTED: calcium-dependent protein kinase 1 [Theobroma cacao]	---	1	0.000476542	125.98	RVS(1)S(1)AGLR	2	1.4756	4	0.677668	0.610082	0.589689	1.27918	1.36127	1.34223
whole_GLEAN_10021410	486	0.458	Down	S	PREDICTED: BTB/POZ domain-containing protein At5g48800 [Ziziphus jujuba]	---	0.976705	0.00407206	81.92	T(0.023)DS(0.977)KVIER	2	-1.5535	2	1.22604	1.28624	1.35924	0.441441	0.589085	0.425947
whole_GLEAN_10029314	40	0.383	Down	S	putative pectin methyltransferase QUA2 [Morus notabilis]	---	0.86735	7.86859e-08	109.1	RAS(0.867)S(0.125)DQS(0.003)S(0.005)FSMR	3	-1.4464	2	1.86032	1.83205	1.86792	0.734375	0.702557	0.735488
whole_GLEAN_10029173	36	2.657	Up	S	PREDICTED: chlorophyll a-b binding protein 8, chloroplastic [Prunus mume]	---	0.792237	0.00846699	79.986	S(0.208)AS(0.792)FVVK	2	1.0334	1	0.662651	0.579258	0.606991	1.40881	1.53882	1.63528
whole_GLEAN_10027761	221	0.453	Down	S	Protein radially swollen 1 [Morus notabilis]	---	0.980747	2.65204e-36	139.46	GDMEGT(0.019)GS(0.981)NGEELQMADDAR	3	0.51955	9	1.71512	1.73496	1.80594	0.687459	0.786723	0.738175
whole_GLEAN_10007243	146	4.763	Up	S	OsCesA7 protein [Morus notabilis]	---	1	0.00071117	49.66	GPEDDDNNS(1)QFPPVIAGVR	3	0.25283	2	0.582481	0.612057	0.482121	1.95188	2.91518	2.66962
whole_GLEAN_10012897	81	0.296	Down	S	PREDICTED: calvin cycle protein CP12-3, chloroplastic [Tarenaya hassleriana]	---	0.853991	2.2874e-10	95.954	EATEVCDGNQS(0.854)S(0.146)DECK	3	0.25508	1	1.59551	1.54555	1.66701	0.352657	0.457659	0.40499
whole_GLEAN_10023434	403	0.474	Down	S	Extended synaptotagmin-3 [Morus notabilis]	---	0.992452	5.03652e-15	117.33	EDEAPDDADDS(0.992)DT(0.008)IQK	3	-0.46462	1	1.36261	1.44949	1.38194	0.64476	0.687674	0.716667
whole_GLEAN_10021703	252	0.464	Down	S	PREDICTED: protein MID1-COMPLEMENTING ACTIVITY 1 isoform X1 [Ziziphus jujuba]	---	0.897951	0.0325061	53.946	NY(0.015)S(0.898)DADS(0.087)EK	2	-0.96906	1	1.16559	1.30516	1.23608	0.688543	0.606195	0.814252
whole_GLEAN_10021703	181	0.259	Down	S	PREDICTED: protein MID1-COMPLEMENTING ACTIVITY 1 isoform X1 [Ziziphus jujuba]	---	0.81945	7.99002e-16	136.21	T(0.014)LS(0.819)CS(0.166)YPNLPFK	3	0.36656	2	1.40148	1.61596	1.30756	0.413793	0.419248	0.514019
whole_GLEAN_10021703	412	0.381	Down	S	PREDICTED: protein MID1-COMPLEMENTING ACTIVITY 1 isoform X1 [Ziziphus jujuba]	---	0.831779	0.000118645	84.859	T(0.01)KT(0.142)S(0.832)PPPS(0.016)QYMES	2	0.27429	1	1.44958	1.39531	1.38155	0.332592	0.530973	0.59229
whole_GLEAN_10021703	239	0.396	Down	S	PREDICTED: protein MID1-COMPLEMENTING ACTIVITY 1 isoform X1 [Ziziphus jujuba]	---	0.999347	3.73486e-80	202.44	LIDVTETVAAHS(0.001)LPEKAS(0.999)PEK	4	0.098999	4	1.27937	1.4507	1.22111	0.558398	0.574115	0.678738
whole_GLEAN_10019965	1027	2.656	Up	S	PREDICTED: protein SPIRRIG [Ziziphus jujuba]	---	0.999803	0.00805418	106.68	LSAS(1)ELR	2	-0.25487	1	0.644003	0.62989	0.558214	1.53379	1.67292	1.83144
whole_GLEAN_10019965	678	2.802	Up	S	PREDICTED: protein SPIRRIG [Ziziphus jujuba]	---	0.951065	0.00516176	78.513	DVIIS(0.049)S(0.951)PR	2	-0.24776	1	0.588235	0.616588	0.733652	1.39586	1.72788	1.73088
whole_GLEAN_10024549	90	0.49	Down	S	DEAD-box ATP-dependent RNA helicase 7 [Morus notabilis]	---	0.999386	6.4694e-62	170.65	LEAEDDVS(0.999)DGKS(0.001)EEDPNAITR	3	0.15283	1	1.1401	1.58383	1.2282	0.847335	0.776187	0.872063
whole_GLEAN_10015827	967	2.393	Up	S	PREDICTED: MAP3K epsilon protein kinase 1-like isoform X2 [Prunus mume]	---	1	0.00174791	90.135	HLS(1)GLER	3	0.074242	3	0.632812	0.585987	0.651212	1.26135	1.40202	1.43948
whole_GLEAN_10014400	1742	0.357	Down	S	spatacsin carboxy-terminus protein [Arabidopsis thaliana]	---	0.93146	1.70428e-52	166.05	SEGQS(0.068)GES(0.931)AHGQTNIQSDLQR	3	-1.0017	2	1.25602	1.62022	1.3079	0.569556	0.578404	0.718814
whole_GLEAN_10016538	17	3.135	Up	S	Alpha,alpha-trehalose-phosphate synthase [UDP-forming] 5 [Morus notabilis]	---	0.804197	0.000187031	58.47	S(0.696)Y(0.038)S(0.266)NLLDLAS(0.087)GDS(0.804)PS(0.082)FS(0.027)R	3	-0.54245	1	0.861603	0.601576	1.08333	1.05817	1.8858	0.849948
whole_GLEAN_10027622	252	0.473	Down	S	PREDICTED: MACPF domain-containing protein At4g24290 isoform X1 [Ziziphus jujuba]	---	0.91287	4.41619e-12	100.58	FADVS(0.38)PS(0.61)S(0.071)S(0.913)YS(0.026)HKEDIATICR	4	-0.44679	5	1.25207	1.33232	1.35933	0.707216	0.630584	0.782653
whole_GLEAN_10027622	250	0.234	Down	S	PREDICTED: MACPF domain-containing protein At4g24290 isoform X1 [Ziziphus jujuba]	---	0.780773	4.41619e-12	89.434	FADVS(0.172)PS(0.781)S(0.264)S(0.766)Y(0.001)S(0.017)HKEDIATICR	3	-0.16415	3	1.56818	1.62297	1.7334	0.391753	0.380584	0.42449
whole_GLEAN_10029667	24	2.041	Up	S	Homeobox protein knotted-1-like 2 [Morus notabilis]	---	0.984253	7.76115e-11	102.47	GNFLYAS(0.015)PS(0.984)IGAS(0.001)YAR	3	0.19787	1	0.73931	0.827942	0.799606	1.58683	1.69008	1.49333
whole_GLEAN_10025779	105	0.419	Down	S	PREDICTED: ribosome biogenesis protein erb1 isoform X2 [Citrus sinensis]	---	0.955791	6.99521e-14	87.772	KSPYAPADGEDGGS(0.043)AS(0.956)PEDTS(0.001)GNE	3	0.81816	1	1.19259	1.82097	1.34937	0.839657	0.762931	1.06338
whole_GLEAN_10025779	55	0.306	Down	S	PREDICTED: ribosome biogenesis protein erb1 isoform X2 [Citrus sinensis]	---	1	1.51996e-17	150.05	AYFDS(1)ADWALGK	2	-0.40897	2	2.19259	2.34783	2.17215	0.613219	0.719212	0.746479
whole_GLEAN_10019632	33	2.076	Up	S	PREDICTED: protein CROWDED NUCLEI 4 [Prunus mume]	---	0.994591	1.30413e-06	96.143	VLQS(0.995)PLS(0.005)DETIWK	3	0.61943	2	0.881282	0.662429	0.736764	1.31405	1.37533	1.74503
whole_GLEAN_10022015	422	2.264	Up	T	hyccin [Arabidopsis thaliana]	---	0.97622	4.99796e-43	133.29	AAAAVVAAAAVANSSSNANT(0.976)PS(0.024)K	4	0.082369	5	0.70264	0.662003	0.740856	1.56105	1.49861	1.61281
whole_GLEAN_10023852	137	3.74	Up	S	Golgi SNAP receptor complex member 1-1 [Morus notabilis]	---	1	8.53495e-68	211.74	LDLEEGGGS(1)PQQALLR	3	-0.42388	4	0.395022	0.451935	0.306982	1.36036	1.69032	1.46978
whole_GLEAN_10024201	44	2.162	Up	S	transmembrane protein [Arabidopsis thaliana]	---	0.960129	3.97527e-57	200.9	S(0.04)AS(0.96)LALLHGGGMALQR	2	0.17123	7	0.814859	0.877676	0.808685	1.38786	1.89736	1.82682
whole_GLEAN_10025432	203	0.425	Down	S	PREDICTED: haloacid dehalogenase-like hydrolase domain-containing protein At2g33255 [Arachis duranensis]	---	0.999886	1.1435e-18	116.45	AGAITCLLDEDGRYDS(1)PK	4	0.38781	1	1.09296	1.39835	1.64989	0.620482	0.593978	0.754403
whole_GLEAN_10015930	282	0.466	Down	S	Monosaccharide-sensing protein 2 [Morus notabilis]	---	1	0.00214088	74.649	QS(0.052)S(0.948)LALVS(1)R	2	0.1873	1	1.29047	1.37434	1.3053	0.648406	0.64065	0.780037
whole_GLEAN_10015930	314	0.239	Down	S	Monosaccharide-sensing protein 2 [Morus notabilis]	---	1	0.00274004	105.2	LPEMGS(1)MR	2	-0.71742	1	1.66186	1.6193	1.59709	0.39741	0.386992	0.51756
whole_GLEAN_10015930	344	0.496	Down	S	Monosaccharide-sensing protein 2 [Morus notabilis]	---	1	8.30519e-28	190.57	TEQWDEES(1)LMR	3	-0.27337	5	1.29712	1.3298	1.24922	0.722112	0.660163	0.771719
whole_GLEAN_10015930	337	0.2	Down	T	Monosaccharide-sensing protein 2 [Morus notabilis]	---	1	0.00140421	58.479	GAKT(1)EQWDEES(1)LMR	3	-0.99413	1	1.62195	1.8632	1.6459	0.369522	0.373171	0.336414
whole_GLEAN_10015930	325	0.461	Down	S	Monosaccharide-sensing protein 2 [Morus notabilis]	---	0.996466	4.06368e-37	155.86	S(0.002)MLFPNFGS(0.996)MYS(0.001)TADAR	3	-1.7668	10	1.3204	1.35525	1.29283	0.714143	0.62439	0.740296
whole_GLEAN_10018708	656	2.577	Up	S	PREDICTED: serine/threonine-protein kinase svkA isoform X3 [Ziziphus jujuba]	---	0.977686	2.26842e-18	145.82	NQHDDS(0.027)DS(0.978)PRT(0.995)PK	4	1.2584	5	0.716204	0.651934	0.638195	1.60255	1.68006	1.65154
whole_GLEAN_10018708	659	2.272	Up	T	PREDICTED: serine/threonine-protein kinase svkA isoform X3 [Ziziphus jujuba]	---	0.998857	2.26842e-18	145.82	NQHDDS(0.032)DS(0.97)PRT(0.999)PK	3	-0.25223	6	0.79051	0.696922	0.719581	1.48939	1.5831	1.5287
whole_GLEAN_10017853	1158	2.732	Up	T	PREDICTED: nuclear pore complex protein NUP214 isoform X1 [Ziziphus jujuba]	---	0.946268	0.000311604	81.789	FSGFKS(0.054)PT(0.946)LPR	3	-0.44672	3	0.554563	0.525994	0.483398	1.42901	1.43701	1.52408
whole_GLEAN_10016735	151	0.488	Down	S	PREDICTED: nucleolin 2 [Prunus mume]	---	1	0.00100047	95.483	DAS(1)DPPPLR	2	0.099176	1	1.15315	1.42901	1.31729	0.628514	0.697091	0.782869
whole_GLEAN_10024244	182	0.338	Down	T	PREDICTED: CBL-interacting protein kinase 04 isoform X3 [Vitis vinifera]	---	0.879997	4.87043e-71	176.9	EDGLLHT(0.12)T(0.88)CGTPNYVAPEVINNK	3	0.2182	2	1.51848	1.74541	1.51397	0.444853	0.590502	0.604736
whole_GLEAN_10024244	394	0.364	Down	T	PREDICTED: CBL-interacting protein kinase 04 isoform X3 [Vitis vinifera]	---	0.946179	0.00771381	48.044	S(0.054)GGDT(0.946)LEFHK	3	3.899	2	1.15935	1.99427	1.0648	0.667279	0.725806	0.699454
whole_GLEAN_10005840	924	0.444	Down	S	PREDICTED: uncharacterized aarF domain-containing protein kinase At1g71810, chloroplastic isoform X4[Populus euphratica]	---	0.957117	2.69229e-30	113.41	FEASNNAQGYTLGGAPLPGS(0.043)DPIEAS(0.957)R	4	-0.99626	3	1.39281	1.60391	1.27346	0.574167	0.712756	0.81338
whole_GLEAN_10019705	21	2.343	Up	S	BTB/POZ domain-containing protein [Morus notabilis]	---	0.922766	4.00528e-19	133.9	T(0.034)S(0.034)S(0.923)PQT(0.009)ALNNMNSK	2	0.65698	5	0.734108	0.842436	0.872038	1.46262	1.97354	1.56275
whole_GLEAN_10019705	471	5.024	Up	S	BTB/POZ domain-containing protein [Morus notabilis]	---	0.999718	6.60203e-06	95.981	S(1)EGGGFT(0.972)PS(0.028)FAK	3	-0.45899	2	0.59291	0.601381	0.654705	2.06776	3.02116	2.11373
whole_GLEAN_10019705	430	2.316	Up	S	BTB/POZ domain-containing protein [Morus notabilis]	---	0.902057	5.99419e-27	107.3	KT(0.014)PS(0.902)S(0.082)AAS(0.001)S(0.001)PQGSVVGSADRPPQPR	3	-0.25038	2	0.747555	0.827997	0.861882	1.67056	1.91799	1.45882
whole_GLEAN_10019705	431	2.081	Up	S	BTB/POZ domain-containing protein [Morus notabilis]	---	0.833856	7.08627e-35	122.81	KT(0.029)PS(0.04)S(0.834)AAS(0.137)S(0.947)PQGS(0.012)VVGSADRPPQPR	3	0.50745	4	0.768949	0.869429	0.914692	1.39486	1.80952	1.42157
whole_GLEAN_10019705	376	2.992	Up	S	BTB/POZ domain-containing protein [Morus notabilis]	---	0.998218	2.09932e-36	150.17	DAMQGGGGAGGDS(0.998)PS(0.002)LPSR	3	-2.3668	3	0.632641	0.753296	0.777928	1.88084	2.25397	1.88235
whole_GLEAN_10019705	477	3.079	Up	T	BTB/POZ domain-containing protein [Morus notabilis]	---	0.997187	0.000125778	86.944	SEGGGFT(0.997)PS(0.003)FAK	3	0.0025643	2	0.653423	0.745763	0.840217	1.76636	2.2963	1.71961
whole_GLEAN_10019705	31	2.51	Up	S	BTB/POZ domain-containing protein [Morus notabilis]	---	1	9.24017e-20	140.89	TSSPQTALNNMNS(1)K	3	-0.0064472	2	0.689487	0.810421	0.846987	1.66121	2.03439	1.66667
whole_GLEAN_10008755	188	0.315	Down	S	DUF936 family protein [Medicago truncatula]	---	0.887683	2.40998e-14	101.62	S(0.009)IPGS(0.888)PT(0.099)S(0.004)CYSLPSSFEK	3	-0.32259	2	2.24706	2.13654	1.8861	0.517173	0.673754	0.610814
whole_GLEAN_10016943	104	2.453	Up	S	PREDICTED: HVA22-like protein e [Fragaria vesca subsp. vesca]	---	1	8.55083e-06	95.57	GNQVHNKS(1)PNGK	3	0.54301	3	0.871723	0.9163	0.837912	1.84	2.24737	2.36628
whole_GLEAN_10016506	190	0.214	Down	S	PREDICTED: ATG8-interacting protein 1 [Theobroma cacao]	---	0.972997	0.0134322	73.157	DIT(0.027)CS(0.973)PR	2	-0.34857	1	1.41905	1.49537	1.59724	0.502019	0.320078	0.417004
whole_GLEAN_10014896	1563	2.276	Up	S	PREDICTED: serine-rich adhesin for platelets isoform X2 [Prunus mume]	---	1	0.000364555	90.853	APQVS(1)PELAAK	2	-0.025371	3	0.690778	0.693078	0.696429	1.18321	1.57775	1.39429
whole_GLEAN_10021635	328	0.335	Down	S	Syntaxin-binding protein 5 [Morus notabilis]	---	0.999939	0.00172692	88.495	SHQS(1)LPK	3	0.030945	2	1.22093	1.33535	1.31298	0.395251	0.447293	0.475069
whole_GLEAN_10014670	161	0.338	Down	S	PREDICTED: ultraviolet-B receptor UVR8-like [Ziziphus jujuba]	---	0.999918	1.61952e-19	129.2	QGSFLAEQVS(1)PHSQGSR	3	-0.43759	1	1.36443	2.00377	1.34819	0.748299	0.677667	0.745889
whole_GLEAN_10009229	27	0.395	Down	S	Reticulon-like protein [Morus notabilis]	---	0.990234	0.00102491	95.094	S(0.01)VS(0.99)FFGEEK	3	2.5528	2	1.18316	1.59482	1.44341	0.608741	0.629384	0.641975
whole_GLEAN_10007811	303	2.002	Up	S	Clathrin light chain 1 [Morus notabilis]	---	1	1.87912e-52	152.19	GAATDKPGSAAGAAPAS(1)PAK	5	0.0016474	7	0.699219	0.625604	0.672324	1.15219	1.25272	1.27718
whole_GLEAN_10008556	481	0.473	Down	S	Uridine-cytidine kinase C [Morus notabilis]	---	1	0.030751	40.352	LAVNS(1)RK	3	0.40022	1	1.21169	1.40982	1.18673	0.689956	0.667037	0.720133
whole_GLEAN_10012018	338	0.445	Down	S	PREDICTED: probable sugar phosphate/phosphate translocator At5g25400 [Ziziphus jujuba]	---	1	5.98198e-49	203.76	LLEERES(1)DGAGS(1)AR	3	0.96394	3	1.92294	1.79282	1.47704	0.601338	0.797707	0.678621
whole_GLEAN_10014181	500	0.465	Down	S	BEL1-like homeodomain protein 6 [Morus notabilis]	---	1	1.44159e-79	195.01	GDVRAS(1)EDRGEDLQQQSASSTGTER	4	2.6411	3	0.962604	1.34148	0.952353	2.03846	0.623944	0.673884
whole_GLEAN_10014181	511	0.336	Down	S	BEL1-like homeodomain protein 6 [Morus notabilis]	---	0.900377	0.00371451	42.057	AS(0.002)EDRGEDLQQQS(0.9)AS(0.506)S(0.377)T(0.153)GT(0.062)ER	3	-0.39961	1	0.957064	1.41157	0.824896	3.6875	0.474648	0.535859
whole_GLEAN_10022001	502	0.245	Down	S	Transmembrane protein 87A [Morus notabilis]	---	0.999999	2.97359e-07	113.65	GNS(1)EGDLSLVK	2	0.048679	2	1.44831	1.42594	1.79891	0.378142	0.349239	0.467437
whole_GLEAN_10013128	97	0.483	Down	S	PREDICTED: coiled-coil domain-containing protein SCD2 [Ziziphus jujuba]	---	0.999876	1.52591e-06	113.34	YSAPPPISLS(1)R	2	1.6103	1	1.55856	1.3539	1.51559	0.665179	0.65353	0.683333
whole_GLEAN_10017156	769	0.321	Down	S	PREDICTED: enhancer of mRNA-decapping protein 4 [Vitis vinifera]	---	0.99667	6.07314e-20	132.79	ENLTFGS(0.997)VT(0.003)NDHLPK	4	0.15728	2	1.29739	1.36356	1.41619	0.443864	0.43765	0.460026
whole_GLEAN_10012913	313	2.43	Up	S	putative inactive receptor kinase [Morus notabilis]	---	0.999931	8.64604e-31	117.38	AVAGGAAGAGS(1)AAEAGTSSSK	3	-0.025419	3	0.823695	0.811688	0.741263	1.16487	1.97257	1.67603
whole_GLEAN_10012913	357	2.585	Up	S	putative inactive receptor kinase [Morus notabilis]	---	1	0.000851335	115	AS(1)AEVLGK	2	-0.38373	40	0.739774	0.756494	0.734543	1.49283	1.9557	1.74532
whole_GLEAN_10025879	157	2.263	Up	S	UTP--glucose-1-phosphate uridylyltransferase [Morus notabilis]	---	0.999896	0.000253636	72.891	LVVDDFS(1)PLPSK	3	-0.17449	1	0.882857	0.558294	0.745472	1.28753	1.26338	1.33787
whole_GLEAN_10013324	69	2.858	Up	S	PREDICTED: protein SIEVE ELEMENT OCCLUSION B-like [Ziziphus jujuba]	---	0.999963	8.05865e-16	134.68	AHHGDETELS(1)RR	4	-0.40147	1	0.631957	0.781595	0.760538	2.04878	2.23404	2.99412
whole_GLEAN_10013324	47	2.53	Up	S	PREDICTED: protein SIEVE ELEMENT OCCLUSION B-like [Ziziphus jujuba]	---	0.788254	6.59908e-36	147.41	VLGGAAATDGGWLGGS(0.788)T(0.212)R	3	-0.2957	1	0.758229	0.860123	0.766646	2.02744	2.17629	2.04118
whole_GLEAN_10026129	330	0.304	Down	T	Pre-mRNA-processing factor 6 [Morus notabilis]	---	0.959324	0.000115551	69.485	ISDS(0.002)IT(0.039)GLT(0.959)VVDPK	3	-0.47126	1	1.61244	1.82504	1.35112	0.615652	0.555398	0.747186
whole_GLEAN_10021320	227	0.478	Down	T	PREDICTED: AUGMIN subunit 3 [Ziziphus jujuba]	---	1	0.0147968	54.157	QLDT(1)GPFR	3	2.8179	1	1.50115	1.3347	1.35097	0.582192	0.638484	0.71875
whole_GLEAN_10011743	15	2.602	Up	S	PREDICTED: mediator-associated protein 1-like [Prunus mume]	---	0.763365	4.36817e-144	239.69	RPANEPTT(0.001)IS(0.029)S(0.763)S(0.2)S(0.008)GEEHEEEEEEGQQK	4	-0.073016	1	0.84484	0.740129	0.71753	1.31541	1.92617	1.46458
whole_GLEAN_10020739	109	2.062	Up	S	PREDICTED: NDR1/HIN1-Like protein 3 [Nelumbo nucifera]	---	0.999985	5.59153e-07	71.853	HGWLAPS(1)PQAAPTLPLLR	3	-0.03494	1	0.700139	0.86145	0.630532	1.45208	1.77601	2.08121
whole_GLEAN_10020739	131	2.09	Up	S	PREDICTED: NDR1/HIN1-Like protein 3 [Nelumbo nucifera]	---	0.999402	8.28764e-36	119.42	RHEDLT(0.001)GQQAS(0.999)PVAPPTPLAHGEDR	4	0.78955	2	0.7106	0.822685	0.644003	1.27796	1.71958	2.45012
whole_GLEAN_10020739	171	2.403	Up	S	PREDICTED: NDR1/HIN1-Like protein 3 [Nelumbo nucifera]	---	0.827727	0.0215166	43.761	HHGS(0.828)S(0.172)LHMPQPR	4	-0.2538	1	0.74198	0.845657	0.583708	1.33706	2.03175	1.99768
whole_GLEAN_10028420	13	2.921	Up	T	Chloride channel protein CLC-b [Morus notabilis]	---	0.994644	3.02888e-05	125.89	QSSEAT(0.005)T(0.995)PR	2	-0.049986	1	0.485017	0.480427	0.434641	1.23902	1.40343	1.58621
whole_GLEAN_10002826	63	2.075	Up	S	PREDICTED: 2,3-dimethylmalate lyase isoform X1 [Theobroma cacao]	---	0.999999	3.80842e-16	130.27	DDYGGGFSAVES(1)PAK	3	-0.57615	2	0.727778	0.697464	0.714945	1.23103	1.4469	1.38656
whole_GLEAN_10029921	444	0.414	Down	T	PREDICTED: protein plastid transcriptionally active 16, chloroplastic-like [Pyrus x bretschneideri]	---	1	0.0237752	93.098	VQVAT(1)VR	2	0.39682	1	1.21609	1.45182	1.39325	0.485017	0.601545	0.616685
whole_GLEAN_10024133	15	0.498	Down	S	Phytochrome E [Morus notabilis]	---	0.827928	5.49248e-11	108.96	VATT(0.004)T(0.109)FS(0.828)S(0.065)S(0.62)S(0.349)AS(0.025)NMR	2	0.17185	2	1.34641	1.44604	1.36245	0.54947	0.720339	0.674286
whole_GLEAN_10025352	398	0.407	Down	S	COP1-interacting-like protein [Medicago truncatula]	---	1	8.82884e-08	145.31	S(1)LDEAEFEK	2	-0.27778	3	1.63274	1.46198	1.46433	0.637668	0.5947	0.680431
whole_GLEAN_10025352	1134	0.182	Down	S	COP1-interacting-like protein [Medicago truncatula]	---	0.971105	3.91721e-30	146.42	T(0.012)S(0.016)S(0.971)FEDPCTQNSEYGK	2	-0.19746	2	2.02889	1.87174	1.83012	0.350673	0.339829	0.387792
whole_GLEAN_10027927	103	2.336	Up	S	PREDICTED: GEM-like protein 1 [Juglans regia]	---	0.962085	3.18645e-13	94.301	DSNPYVAPPAAPS(0.962)PS(0.038)AAK	4	0.25745	5	0.625214	0.665502	0.605013	1.35912	1.55436	1.57447
whole_GLEAN_10025852	320	4.317	Up	S	PREDICTED: pre-mRNA-splicing factor 38B [Juglans regia]	---	0.929283	1.01314e-07	117.48	DRES(0.071)S(0.929)YDYDRR	3	0.42682	4	0.716895	0.629911	0.506089	3.09797	2.71916	3.0169
whole_GLEAN_10025852	259	4.129	Up	S	PREDICTED: pre-mRNA-splicing factor 38B [Juglans regia]	---	1	0.0196685	49.444	EFS(1)DRER	3	-0.25504	1	0.71309	0.61597	0.51924	3.13851	2.54331	3.17746
whole_GLEAN_10025852	368	3.961	Up	S	PREDICTED: pre-mRNA-splicing factor 38B [Juglans regia]	---	0.879553	2.11199e-23	136.68	SQTLQAGIPPRS(0.12)S(0.88)PPR	3	-0.15169	5	0.775495	0.653992	0.430102	3.33108	2.59055	3.07887
whole_GLEAN_10016798	95	2.291	Up	T	PREDICTED: protein PNS1 isoform X2 [Prunus mume]	---	0.991434	0.000474864	76.574	VAT(0.991)PS(0.992)PS(0.017)QFSHR	3	0.14794	1	0.891037	0.68576	0.929084	1.07188	1.57102	1.17056
whole_GLEAN_10016798	97	2.211	Up	S	PREDICTED: protein PNS1 isoform X2 [Prunus mume]	---	0.999632	6.64946e-16	137.4	VATPS(1)PSQFSHR	3	-0.83033	2	0.768014	0.74463	0.816733	1.12358	1.64631	1.30374
whole_GLEAN_10027815	317	2.224	Up	S	putative protein phosphatase 2C 60 [Morus notabilis]	---	0.776694	9.67603e-15	104.23	KPLLPVAITDEQQS(0.777)S(0.21)PS(0.014)K	3	-0.59408	1	0.72141	0.707904	0.681487	1.2012	1.57455	1.63777
whole_GLEAN_10027815	318	2.298	Up	S	putative protein phosphatase 2C 60 [Morus notabilis]	---	0.771629	2.24888e-07	76.492	KPLLPVAITDEQQS(0.198)S(0.772)PS(0.03)K	4	0.99081	3	0.6681	0.694158	0.679871	1.27425	1.59512	1.64295
whole_GLEAN_10013327	457	3.097	Up	S	PREDICTED: protein SIEVE ELEMENT OCCLUSION B-like [Ziziphus jujuba]	---	0.977032	1.85556e-08	103.88	TFAT(0.001)T(0.022)HIDNS(0.977)KPLR	3	1.6998	1	0.740185	0.778173	0.781905	2.0302	2.40968	2.53559
whole_GLEAN_10013327	481	0.44	Down	S	PREDICTED: protein SIEVE ELEMENT OCCLUSION B-like [Ziziphus jujuba]	---	1	2.28619e-06	147.62	RIS(1)VEDLR	3	-0.41759	1	0.981524	1.2325	1.05093	0.550336	0.541935	0.457627
whole_GLEAN_10023745	221	2.071	Up	Y	PREDICTED: mitogen-activated protein kinase 2 isoform X1 [Glycine max]	---	0.999998	1.02697e-73	230.48	VTSETDFMT(1)EY(1)VVTR	2	-0.11229	6	0.670944	0.6697	0.686907	1.32517	1.38699	1.38486
whole_GLEAN_10029908	1054	2.528	Up	S	Pumilio-2-like protein [Morus notabilis]	---	1	0.0125882	49.535	IAAQS(1)PHPAQVA	3	-1.6724	2	0.811003	0.578551	0.680648	1.23835	1.46256	1.47714
whole_GLEAN_10024016	33	0.455	Down	S	Ran-specific GTPase-activating protein 2 [Morus notabilis]	---	1	2.64691e-53	175.86	DNPGLDDDEDS(1)PEESGTFK	3	-0.036898	4	1.16345	1.42315	1.40842	0.594803	0.647059	0.669014
whole_GLEAN_10021232	65	0.447	Down	S	---	---	0.999751	2.935e-30	166.67	IEPISIS(1)PAATWALR	3	0.1756	2	1.77399	1.90756	1.89426	0.753778	0.853495	0.891368
whole_GLEAN_10019501	986	0.479	Down	S	Serine/threonine-protein kinase [Morus notabilis]	---	1	0.00231785	72.88	VKQHT(1)LVS(1)GGVR	3	-0.046657	2	1.40275	1.44136	1.389	0.536114	0.690408	0.658252
whole_GLEAN_10019501	983	0.479	Down	T	Serine/threonine-protein kinase [Morus notabilis]	---	1	0.00275374	61.265	VKQHT(1)LVS(1)GGVR	3	-0.046657	1	1.40275	1.44136	1.389	0.536114	0.690408	0.658252
whole_GLEAN_10021228	350	0.391	Down	S	Monosaccharide-sensing protein 2 [Morus notabilis]	---	0.99997	2.3313e-10	144.65	LPESGS(1)MR	2	-0.90533	3	1.34813	1.53498	1.42375	0.503976	0.600629	0.559391
whole_GLEAN_10021228	313	0.449	Down	S	Monosaccharide-sensing protein 2 [Morus notabilis]	---	0.999997	1.08252e-129	238.65	PVTGQS(1)ALGLVSR	3	-0.14501	14	1.30172	1.44138	1.33398	0.586481	0.646751	0.667005
whole_GLEAN_10022513	694	0.438	Down	S	Serine/threonine-protein kinase [Morus notabilis]	---	0.934001	1.00675e-35	128.71	ANT(0.014)FLS(0.934)S(0.125)KS(0.92)AAGT(0.008)PEWMAPEVLR	3	0.62109	1	1.12799	1.37309	1.91768	0.762077	0.600945	0.466863
whole_GLEAN_10027040	284	0.227	Down	S	PREDICTED: aquaporin PIP2-2-like [Gossypium raimondii]	---	1	0.00150417	89.231	ALGS(1)FRS(1)NA	2	-0.42647	6	1.06838	1.18721	1.14663	0.223642	0.269481	0.526531
whole_GLEAN_10000736	494	0.421	Down	S	Transmembrane protein 87A [Morus notabilis]	---	0.985504	4.39387e-15	105.32	S(0.014)LQGS(0.986)NGFLNDDLDENKTE	3	0.32787	1	1.91408	2.09186	1.39503	0.785807	0.881214	0.771829
whole_GLEAN_10023318	806	2.049	Up	S	U-box domain-containing protein 43 [Morus notabilis]	---	1	0.00129169	69.92	LPNFS(1)GVFPNM	2	-0.68158	2	0.833083	0.757422	0.825145	1.12938	1.55172	1.44618
whole_GLEAN_10010976	136	3.887	Up	S	PREDICTED: protein EARLY RESPONSIVE TO DEHYDRATION 15 isoform X2 [Ziziphus jujuba]	---	1	0.000931167	98.04	YLEERS(1)PR	2	-1.0047	2	0.531385	0.426818	0.356529	1.63232	1.65921	1.70825
whole_GLEAN_10021719	170	2.371	Up	S	PREDICTED: L-ascorbate peroxidase 3, peroxisomal-like isoform X3 [Ziziphus jujuba]	---	0.988112	9.54581e-06	82.01	AHLDRS(0.988)GFDGPWT(0.012)R	3	-1.6302	1	0.820608	0.773736	0.883945	1.50272	1.83461	1.81551
whole_GLEAN_10023652	177	2.287	Up	S	PREDICTED: exocyst complex component SEC3A [Theobroma cacao]	---	1	6.93571e-11	95.153	S(1)VQDGPVAATVTESDLK	3	0.84331	1	0.637004	0.764653	0.774081	0.821192	1.74886	1.42599
whole_GLEAN_10023262	194	2.037	Up	S	Protein transport protein Sec24-like protein [Morus notabilis]	---	1	8.76228e-11	81.48	QQPSAEPQAPPMQS(1)PFGAK	3	1.7582	2	0.676724	0.638251	0.622896	1.21409	1.29991	1.34299
whole_GLEAN_10016752	155	0.403	Down	S	PREDICTED: cellulose synthase A catalytic subunit 3 [UDP-forming] [Prunus mume]	---	0.999483	1.61594e-40	130.44	EVPHNHIPLLTNGQEVSGELS(0.001)AAS(0.999)PER	4	-0.10987	3	1.86898	1.7193	1.64286	0.743086	0.69326	0.793514
whole_GLEAN_10016752	184	0.465	Down	S	PREDICTED: cellulose synthase A catalytic subunit 3 [UDP-forming] [Prunus mume]	---	0.999993	1.02672e-42	177.4	IHPLPYSSDVNQS(1)PNIR	3	-0.55186	5	1.6975	1.74854	1.53214	0.723435	0.81293	0.786234
whole_GLEAN_10016752	92	2.293	Up	S	PREDICTED: cellulose synthase A catalytic subunit 3 [UDP-forming] [Prunus mume]	---	0.999979	6.18171e-136	217.93	GSPAILGDKEEDDVDDGAS(1)DFNYPSENQNEK	4	0.23392	8	0.689788	0.518519	0.532143	1.15284	1.18913	1.16876
whole_GLEAN_10016752	148	0.379	Down	S	PREDICTED: cellulose synthase A catalytic subunit 3 [UDP-forming] [Prunus mume]	---	0.995044	3.49485e-25	105.79	EVPHNHIPLLT(0.001)NGQEVS(0.995)GELS(0.026)AAS(0.978)PER	4	0.65518	3	1.79769	1.90253	1.52857	0.72853	0.721458	0.784911
whole_GLEAN_10003696	1827	2.12	Up	S	---	---	0.921025	2.88986e-05	83.252	S(0.921)FT(0.079)GQHPTILQSR	3	-0.67687	1	0.84123	0.743777	0.82083	0.962687	1.57709	1.43641
whole_GLEAN_10010443	222	2.544	Up	S	PREDICTED: pumilio homolog 6, chloroplastic-like [Prunus mume]	---	0.90589	8.41743e-55	133.82	GS(0.087)DS(0.906)PVY(0.001)NES(0.006)HVLSNGTAEESADQDTGSSSLYR	3	-0.025494	4	0.676197	0.696417	0.735	1.61471	1.77143	1.90146
whole_GLEAN_10010443	277	2.089	Up	S	PREDICTED: pumilio homolog 6, chloroplastic-like [Prunus mume]	---	0.999768	0.00230371	50.226	NAELS(1)PAPIPSSSSR	3	0.5175	1	0.63045	0.731596	0.722143	1.83363	1.52857	1.97263
whole_GLEAN_10022623	1335	2.324	Up	S	ABC transporter B family member 1 [Morus notabilis]	---	0.86009	3.28496e-08	80.031	FTHSQVIGMAS(0.86)GS(0.093)T(0.032)S(0.011)S(0.001)S(0.001)S(0.002)R	3	-0.55158	4	0.68272	0.759972	0.706884	1.51712	1.76581	1.75667
whole_GLEAN_10014994	1019	0.497	Down	S	dentin sialophosphoprotein [Populus trichocarpa]	---	0.98629	8.28157e-11	124.5	VASQLTGS(0.013)PS(0.986)MK	2	-1.5717	6	1.39686	1.30276	1.38386	0.645951	0.647924	0.793975
whole_GLEAN_10014994	1012	0.285	Down	S	dentin sialophosphoprotein [Populus trichocarpa]	---	0.957306	9.68597e-07	104.92	VAS(0.957)QLT(0.043)GS(0.095)PS(0.905)MK	3	0.12165	1	1.76719	1.4783	1.63795	0.393597	0.42128	0.611273
whole_GLEAN_10011455	274	0.489	Down	T	PREDICTED: zonadhesin [Ziziphus jujuba]	---	0.947634	4.21123e-19	130.02	S(0.007)S(0.008)T(0.948)PT(0.029)S(0.008)RPTAPAPAPK	3	0.01001	2	1.38986	1.58552	1.50322	0.729472	0.775161	0.802083
whole_GLEAN_10008057	63	2.105	Up	T	PREDICTED: auxin-repressed 12.5 kDa protein [Juglans regia]	---	0.83287	0.00231962	46.065	S(0.381)VS(0.423)MPGT(0.104)PT(0.214)T(0.833)PT(0.282)T(0.711)PLS(0.052)AR	3	-0.46807	1	0.710991	0.814141	0.88024	1.28195	1.71374	1.70101
whole_GLEAN_10008057	69	2.335	Up	S	PREDICTED: auxin-repressed 12.5 kDa protein [Juglans regia]	---	0.981757	4.50017e-18	115.01	S(0.005)VS(0.986)MPGT(0.008)PTTPT(0.003)T(0.015)PLS(0.982)AR	2	-0.99231	5	0.756445	0.722559	0.749168	1.56579	1.68702	1.95758
whole_GLEAN_10021260	35	2.506	Up	S	Ankyrin repeat domain-containing protein 2 [Morus notabilis]	---	0.927145	4.18682e-16	69.059	T(0.001)ET(0.004)S(0.01)S(0.03)GES(0.927)PS(0.028)GPVLGTDFPPNPFDFSAMSGLLNDPSIK	4	-0.24352	1	0.621308	0.564103	0.63515	1.23214	1.41369	1.37395
whole_GLEAN_10010366	330	0.355	Down	T	E3 ubiquitin-protein ligase RING1 [Morus notabilis]	---	1	0.00148013	106.62	RFT(1)IS(1)LPR	3	-0.20411	2	1.32327	1.37431	1.27421	0.697479	0.488156	0.817982
whole_GLEAN_10027196	487	0.302	Down	S	Kinesin-like protein KIFC3 [Morus notabilis]	---	0.995488	1.34261e-19	100.95	LYSNADQPQEQEENARES(0.995)PNQDS(0.005)K	4	0.3919	1	1.91297	2.08362	1.73022	0.607366	0.628631	0.678242
whole_GLEAN_10014121	115	0.283	Down	S	PREDICTED: probable receptor-like serine/threonine-protein kinase At4g34500 isoform X1 [Ziziphus jujuba]	---	0.999945	1.602e-09	117.29	KS(1)GESDGVSCGSR	3	-1.1352	2	1.38725	1.35509	1.31136	0.3125	0.382895	0.444126
whole_GLEAN_10015134	271	0.151	Down	T	Heat shock 70 kDa protein 4 [Morus notabilis]	---	1	0.00265826	98.044	LRT(1)ACER	3	-0.086061	2	1.54832	2.10811	1.76692	0.307263	0.318426	0.363554
whole_GLEAN_10011276	589	0.429	Down	S	putative serine/threonine-protein kinase dyrk2 [Morus notabilis]	---	1	2.94702e-07	90.718	LDDVCMEDDQLGS(1)VR	3	-0.031696	1	1.39467	1.22387	1.16637	0.616891	0.525351	0.829405
whole_GLEAN_10023576	300	0.36	Down	S	PREDICTED: cell surface glycoprotein 1 [Ziziphus jujuba]	---	0.943299	0.000381125	96.313	STYAQPS(0.943)PS(0.057)R	2	-0.57876	1	1.16734	1.14587	1.19948	0.294479	0.412073	0.479079
whole_GLEAN_10023576	404	2.599	Up	S	PREDICTED: cell surface glycoprotein 1 [Ziziphus jujuba]	---	0.999722	3.32287e-53	157.49	REPEGTTSIVSQS(1)PSSEQAR	3	-2.1939	4	0.792848	0.75226	0.792699	1.58078	1.95538	1.7636
whole_GLEAN_10023576	369	0.429	Down	S	PREDICTED: cell surface glycoprotein 1 [Ziziphus jujuba]	---	0.999215	3.01834e-06	136.61	TSQQQS(0.999)PS(0.001)R	2	0.13226	1	1.08367	1.1742	1.19166	0.378323	0.503937	0.506276
whole_GLEAN_10015034	144	2.124	Up	S	PREDICTED: U4/U6 small nuclear ribonucleoprotein Prp3 isoform X1 [Vitis vinifera]	---	1	1.79312e-82	182.51	IKDEGGDDGADAAAGREDFDS(1)PR	3	0.064428	3	0.634225	0.66158	0.668843	1.42354	1.40549	1.50978
whole_GLEAN_10009585	991	0.233	Down	T	putative E3 ubiquitin-protein ligase HERC1 [Morus notabilis]	---	0.996941	6.09733e-09	115.63	AKT(0.997)PIQNLS(0.003)AASK	3	-0.36168	1	1.29655	1.98602	1.43565	0.466602	0.461876	0.61274
whole_GLEAN_10022682	84	2.709	Up	T	PREDICTED: WD repeat-containing protein 20-like [Ziziphus jujuba]	---	0.776269	1.26688e-08	78.752	ERPS(0.013)PS(0.21)T(0.776)PT(0.001)APPSGFSSSIGVR	3	0.31894	1	0.629044	0.633132	0.519126	1.66241	1.71529	1.89671
whole_GLEAN_10022682	141	2.506	Up	S	PREDICTED: WD repeat-containing protein 20-like [Ziziphus jujuba]	---	0.811482	8.68165e-24	114.39	GGSLSAS(0.004)S(0.024)S(0.024)T(0.136)S(0.811)LPSTSNFDGK	3	-0.49014	1	0.663657	0.67171	0.709602	1.35461	1.68303	1.74701
whole_GLEAN_10028647	854	0.425	Down	S	BAH domain-containing protein [Medicago truncatula]	---	0.993234	7.56674e-15	121.01	HPVSGEQAYDS(0.993)GDS(0.007)K	3	0.25679	2	1.32308	1.50581	1.2081	0.591133	0.640523	0.620239
whole_GLEAN_10023423	395	0.487	Down	S	PREDICTED: protein FREE1 [Vitis vinifera]	---	0.936563	2.59594e-10	105.91	PS(0.059)DS(0.937)FKT(0.004)NEQSAER	3	-0.13433	1	1.26321	1.35099	1.19361	0.716923	0.657807	0.735456
whole_GLEAN_10019755	825	0.443	Down	S	putative receptor-like protein kinase [Morus notabilis]	---	0.999273	5.12114e-42	176.1	GFS(0.999)EVT(0.001)GGSDVFSQLK	2	0.23261	4	1.23644	1.3962	1.32861	0.455422	0.618557	0.542627
whole_GLEAN_10019755	807	0.485	Down	S	putative receptor-like protein kinase [Morus notabilis]	---	0.995533	4.32164e-16	139	LPS(0.996)LDS(0.004)VWDGDSR	3	-0.051781	2	1.25244	1.32837	1.21685	0.561446	0.64433	0.645161
whole_GLEAN_10019235	46	2.129	Up	S	Pyrophosphate-energized vacuolar membrane proton pump [Morus notabilis]	---	0.999444	2.02648e-29	164.99	LSPAAES(0.001)DS(0.999)PAK	3	0.13852	34	0.662835	0.671078	0.63907	1.33948	1.42873	1.47869
whole_GLEAN_10027277	283	2.623	Up	S	PREDICTED: AT-hook motif nuclear-localized protein 14 [Prunus mume]	---	0.986455	1.00891e-30	154.7	LQSPVGVT(0.013)S(0.986)PSSVGFR	3	0.069455	6	0.574305	0.582133	0.560773	1.35026	1.5267	1.49794
whole_GLEAN_10027277	277	2.294	Up	S	PREDICTED: AT-hook motif nuclear-localized protein 14 [Prunus mume]	---	0.995549	1.00891e-30	154.7	LQS(0.996)PVGVT(0.362)S(0.506)PS(0.103)S(0.034)VGFR	3	0.77446	6	0.634708	0.636888	0.599448	1.30265	1.46073	1.44124
whole_GLEAN_10026719	146	0.342	Down	T	PREDICTED: eukaryotic initiation factor 4A-8 [Lupinus angustifolius]	---	0.994267	3.0172e-17	154.74	VHACVGGT(0.994)S(0.006)VR	3	0.4774	10	1.51905	1.46911	1.41144	0.414481	0.502651	0.515991
whole_GLEAN_10020105	406	0.488	Down	S	PREDICTED: NPL4-like protein 2 [Ziziphus jujuba]	---	0.999655	5.88543e-05	55.765	VSDGS(0.001)NQADRES(1)S(1)PEDLEEARPR	3	-0.56989	1	1.27393	1.45484	1.25543	0.810115	0.70983	0.54845
whole_GLEAN_10020105	407	0.488	Down	S	PREDICTED: NPL4-like protein 2 [Ziziphus jujuba]	---	0.999619	5.88543e-05	55.765	VSDGS(0.001)NQADRES(1)S(1)PEDLEEARPR	3	-0.56989	1	1.27393	1.45484	1.25543	0.810115	0.70983	0.54845
whole_GLEAN_10025855	10	0.369	Down	S	PREDICTED: translocase of chloroplast 34 [Prunus mume]	---	0.998811	8.43248e-08	92.679	EWS(0.999)GINT(0.001)FALATQTK	3	-0.22953	1	1.26587	1.6836	1.32976	0.66958	0.620961	0.75317
whole_GLEAN_10018069	170	0.377	Down	S	PREDICTED: DEAD-box ATP-dependent RNA helicase 31-like [Ziziphus jujuba]	---	1	0.000670756	91.093	GDS(1)DGDLGGR	2	-0.18315	1	1.63209	1.59739	1.31386	0.677966	0.602507	0.588571
whole_GLEAN_10013240	926	0.485	Down	S	early endosome antigen 1-like [Cajanus cajan]	---	0.889103	0.00852038	95.311	S(0.002)AS(0.889)S(0.109)VLR	2	-0.28024	1	1.18268	1.2756	1.24718	0.410294	0.618803	0.527933
whole_GLEAN_10020600	99	2.66	Up	S	Photosystem I reaction center subunit III [Morus notabilis]	---	0.96399	0.0118947	68.536	KLES(0.964)S(0.036)LK	2	0.44921	1	0.576142	0.613424	0.655537	1.49879	1.63158	1.582
whole_GLEAN_10014581	702	0.448	Down	S	5-methyltetrahydropteroyltriglutamate--homocysteine methyltransferase [Morus notabilis]	---	1	1.47462e-29	148.44	YGAGIGPGVYDIHS(1)PR	2	-0.3164	2	1.65574	1.76673	1.49035	0.756046	0.791868	0.829132
whole_GLEAN_10006667	316	2.134	Up	T	TOM1-like protein 2 [Morus notabilis]	---	0.801592	5.28641e-11	110.56	KTDGMSLDS(0.008)S(0.049)T(0.122)T(0.802)PT(0.02)K	3	-0.31436	1	0.691216	0.708371	0.667299	1.33412	1.51136	1.3965
whole_GLEAN_10028633	92	0.194	Down	S	NHL domain protein [Arabidopsis thaliana]	---	0.999964	1.39974e-05	112.84	AAS(1)GCFAYGR	2	-1.0651	1	1.97793	1.99058	1.96389	0.405888	0.385471	0.389423
whole_GLEAN_10025201	146	0.44	Down	S	1,2-dihydroxy-3-keto-5-methylthiopentene dioxygenase 1 [Morus notabilis]	---	1	4.50077e-72	186.71	SAAETEERPTAAADADDRAS(1)PR	4	-0.15441	2	1.50065	1.56715	1.2384	0.6697	0.690305	0.700398
whole_GLEAN_10018406	273	0.466	Down	S	PREDICTED: ADP-ribosylation factor GTPase-activating protein AGD7-like [Gossypium raimondii]	---	0.999316	1.08539e-79	195.7	LS(0.999)LVAAS(0.001)AAQQAANVVQAGTK	3	-0.0080421	2	1.53259	1.61047	1.38583	0.70448	0.750362	0.849817
whole_GLEAN_10018406	196	0.422	Down	S	PREDICTED: ADP-ribosylation factor GTPase-activating protein AGD7-like [Gossypium raimondii]	---	0.985524	6.04817e-13	162.37	S(0.001)KS(0.986)T(0.013)EDIYTR	2	0.018384	8	1.59777	1.73977	1.56378	0.635838	0.733719	0.7663
whole_GLEAN_10015264	497	0.284	Down	S	Monodehydroascorbate reductase [Morus notabilis]	---	0.809064	7.78381e-30	164.94	LQKAS(0.809)S(0.191)VEEALDIAR	2	0.060164	4	1.4277	1.61377	1.60758	0.415187	0.458617	0.515362
whole_GLEAN_10021303	536	2.726	Up	S	DnaJ homolog subfamily C member 2 [Morus notabilis]	---	0.994107	1.74574e-06	103.32	ASPSIVS(0.994)PLS(0.005)T(0.001)R	3	-0.0018879	1	0.484848	0.580178	0.577362	1.26525	1.58184	1.35452
whole_GLEAN_10012906	567	0.372	Down	S	hydroxyproline-rich glycoprotein family protein, putative [Medicago truncatula]	---	0.958331	1.96669e-14	115.57	EFPLQWDPS(0.042)VS(0.958)PQNGK	3	-1.2117	2	1.77196	1.86603	1.88542	0.56922	0.694405	0.662338
whole_GLEAN_10018828	60	2.059	Up	S	Phytochrome B [Morus notabilis]	---	0.98148	0.000639484	70.41	LHAVFEQS(0.981)GES(0.019)GR	2	-0.064754	1	0.799844	0.684692	0.804815	1.19638	1.40971	1.42892
whole_GLEAN_10007269	926	0.262	Down	T	Plasma membrane ATPase 4 [Morus notabilis]	---	1	7.99599e-22	157.58	GLDIDTIQQHYT(1)V	3	-0.28007	8	2.98175	2.75725	2.4623	0.663188	0.721504	0.767277
whole_GLEAN_10007269	920	0.365	Down	T	Plasma membrane ATPase 4 [Morus notabilis]	---	0.999924	0.0108241	51.798	GLDIDT(1)IQQHY(0.003)T(0.997)V	3	-0.090251	1	2.9562	2.07246	1.13443	0.923478	0.756757	0.821618
whole_GLEAN_10007269	909	0.193	Down	S	Plasma membrane ATPase 4 [Morus notabilis]	---	1	0.000852375	94.692	GHVES(1)VVK	2	0.27966	2	3.14599	3.44203	2.99016	0.582029	0.664512	0.673952
whole_GLEAN_10007269	882	0.255	Down	S	Plasma membrane ATPase 4 [Morus notabilis]	---	1	6.54777e-05	98.105	ELS(1)EIAEQAK	3	0.40224	2	3.10584	2.77174	2.1377	0.717101	0.70564	0.764324
whole_GLEAN_10026696	111	0.404	Down	S	PREDICTED: DNA ligase 1-like [Ipomoea nil]	---	0.999995	2.77597e-29	127.3	S(1)ICRPGPEPETHPDHDHGVR	4	-0.26128	3	1.12419	1.31714	1.0359	0.574359	0.532258	0.70123
whole_GLEAN_10019606	64	2.024	Up	T	PREDICTED: phosphoenolpyruvate carboxykinase [ATP]-like [Nelumbo nucifera]	---	0.980455	0.00153296	110.08	SAPT(0.019)T(0.98)PIK	3	0.24624	4	0.670285	0.635359	0.626703	1.11867	1.28571	1.29614
whole_GLEAN_10027232	5	0.476	Down	S	PITH domain-containing protein [Morus notabilis]	---	0.806763	0.0225106	42.464	S(0.173)AES(0.807)AT(0.02)AIHR	3	1.9922	1	1.34863	1.4617	1.32765	0.604572	0.696017	0.750464
whole_GLEAN_10022991	88	2.03	Up	S	putative aminotransferase ACS10 [Morus notabilis]	---	0.999999	0.00805418	106.68	TSLLS(1)PR	2	-0.12106	1	0.545694	0.639013	0.476337	1.69525	1.29712	1.37465
whole_GLEAN_10017465	796	0.465	Down	T	PREDICTED: enhancer of mRNA-decapping protein 4-like [Ziziphus jujuba]	---	0.972094	5.40578e-05	82.837	HPT(0.972)HLIT(0.028)PSEILR	3	-0.85123	1	1.39754	1.389	1.35198	0.585859	0.646341	0.630261
whole_GLEAN_10017465	715	0.41	Down	S	PREDICTED: enhancer of mRNA-decapping protein 4-like [Ziziphus jujuba]	---	1	2.3255e-52	153.39	PAADIVCVPS(1)PPLPLS(1)PR	4	0.58451	16	1.38115	1.473	1.42044	0.511111	0.603659	0.607214
whole_GLEAN_10017465	880	0.335	Down	S	PREDICTED: enhancer of mRNA-decapping protein 4-like [Ziziphus jujuba]	---	0.999295	1.75583e-49	201.9	YFCS(0.001)QAS(0.999)DLGLEMAR	3	-0.82031	7	1.39242	1.605	1.43202	0.471717	0.537602	0.55511
whole_GLEAN_10017465	709	0.417	Down	S	PREDICTED: enhancer of mRNA-decapping protein 4-like [Ziziphus jujuba]	---	1	3.75636e-13	82.808	PAADIVCVPS(1)PPLPLS(1)PR	4	0.58451	8	1.39447	1.435	1.41176	0.527273	0.598577	0.630261
whole_GLEAN_10024164	47	2.718	Up	S	Chlorophyll a-b binding protein 40 [Morus notabilis]	---	0.995445	1.00313e-08	111.64	VAS(0.001)S(0.004)GS(0.995)PWYGPDR	3	0.08789	2	0.640614	0.640282	0.653422	1.41642	1.73997	1.90909
whole_GLEAN_10022546	28	0.475	Down	S	PREDICTED: 60S ribosomal protein L24-like [Jatropha curcas]	---	0.810497	2.87816e-11	120.29	S(0.19)DS(0.81)QVFLFANSK	3	-0.51419	1	1.24339	1.48649	1.51242	0.621622	0.706628	0.689563
whole_GLEAN_10007042	396	2.658	Up	S	UDP-glucose 6-dehydrogenase [Morus notabilis]	---	1	0.000228564	60.489	FDWDHPIHLQPLS(1)PPS(1)VK	4	-2.0859	1	0.546374	0.452514	0.453737	1.09595	1.20256	1.27497
whole_GLEAN_10006137	145	0.461	Down	S	Golgi SNAP receptor complex member 1-2 [Morus notabilis]	---	0.999445	0.00214597	94.409	ASGS(0.001)MS(0.999)PR	2	-0.26415	3	1.33461	1.6	1.36965	0.677498	0.738095	0.782226
whole_GLEAN_10018577	440	2.274	Up	S	C2 domain-containing protein [Morus notabilis]	---	0.764546	0.0208726	42.068	GS(0.018)FS(0.017)S(0.051)VS(0.765)S(0.401)EKS(0.748)PR	3	2.0976	1	0.653131	0.755259	0.746259	1.57064	1.71754	1.89111
whole_GLEAN_10029326	231	3.063	Up	S	PREDICTED: 40S ribosomal protein S6-like [Cucumis sativus]	---	1	0.000337833	134.59	RS(1)ES(1)LAK	3	-0.35597	7	0.506977	0.459075	0.395667	1.39375	1.40617	1.43519
whole_GLEAN_10029326	237	2.704	Up	S	PREDICTED: 40S ribosomal protein S6-like [Cucumis sativus]	---	0.999981	1.04604e-05	98.169	S(1)RLS(0.991)AAS(0.009)K	3	-0.15493	4	0.506977	0.524318	0.411631	1.35804	1.41762	1.4
whole_GLEAN_10029326	229	5.692	Up	S	PREDICTED: 40S ribosomal protein S6-like [Cucumis sativus]	---	1	0.000337833	91.307	RS(1)ES(1)LAK	3	-0.35597	6	0.355814	0.264531	0.253136	1.53304	1.50573	1.56567
whole_GLEAN_10017924	498	0.435	Down	T	Conserved oligomeric Golgi complex subunit 3 [Morus notabilis]	---	0.789298	1.21853e-05	76.807	KPET(0.273)T(0.789)S(0.938)DEEDHPDVFK	4	1.3141	2	1.39518	1.49513	1.44264	0.665313	0.651088	0.721497
whole_GLEAN_10021726	256	0.472	Down	S	26S proteasome non-ATPase regulatory subunit 4 [Morus notabilis]	---	0.996764	1.32008e-10	103.4	GGEQPS(0.997)S(0.958)S(0.045)EDATMTDR	2	0.31212	1	1.20648	1.20108	1.18044	0.915598	0.566411	0.762195
whole_GLEAN_10011061	452	2.33	Up	S	PREDICTED: syndetin isoform X2 [Juglans regia]	---	0.972944	2.10775e-11	139.66	KIELASGS(0.027)S(0.973)PR	3	-0.10351	3	0.593453	0.595628	0.567033	1.24707	1.38774	1.42257
whole_GLEAN_10028599	432	0.244	Down	S	Serine/threonine-protein kinase fray2 [Morus notabilis]	---	0.984343	1.95377e-37	166.53	GCFDVCEDDAGAT(0.016)S(0.984)PR	2	-0.28681	3	1.434	1.59903	1.61516	0.38269	0.390346	0.458897
whole_GLEAN_10026544	15	0.386	Down	T	Protein phosphatase 2C and cyclic nucleotide-binding/kinase domain-containing protein [Morus notabilis]	---	1	0.00022572	91.939	VCIGEVCT(1)PR	3	0.043375	2	1.16132	1.36577	1.3242	0.492415	0.527655	0.616103
whole_GLEAN_10029609	227	0.178	Down	S	UDP-sulfoquinovose synthase [Morus notabilis]	---	1	0.000123802	93.649	EFRES(1)CHLVK	3	-1.1123	1	1.64311	1.98497	1.93152	0.330054	0.353659	0.392888
whole_GLEAN_10017829	42	0.489	Down	S	PREDICTED: protein PLASTID MOVEMENT IMPAIRED 1 [Eucalyptus grandis]	---	0.980991	0.0012352	123.29	T(0.019)AS(0.981)LALPR	2	-0.21068	1	1.1199	1.25543	1.12452	0.852632	0.613383	0.823765
whole_GLEAN_10012999	496	0.258	Down	S	putative serine/threonine-protein kinase [Morus notabilis]	---	0.965208	0.0143096	42.843	QGQS(0.965)NS(0.517)KS(0.517)R	3	-2.4609	1	1.96028	2.00427	1.70199	0.458658	0.517843	0.524175
whole_GLEAN_10009392	211	0.46	Down	S	PREDICTED: UPF0496 protein 4 [Arachis ipaensis]	---	0.986156	0.00752613	65.241	S(0.002)LS(0.994)WS(0.018)VS(0.986)R	2	0.15821	2	1.15377	1.61548	1.19477	0.633595	0.743793	0.772983
whole_GLEAN_10019160	319	0.388	Down	S	Protein IQ-DOMAIN 31 [Morus notabilis]	---	0.816756	2.47551e-43	146.15	KVS(0.817)S(0.183)HPVEPVQENPQVELEK	4	0.77085	3	1.61199	1.61598	1.5134	0.681423	0.627389	0.800959
whole_GLEAN_10029877	99	0.253	Down	S	PREDICTED: isoamylase 3, chloroplastic-like [Malus domestica]	---	1	0.0012585	87.667	MYFGDAS(1)EK	2	-0.40235	4	1.4312	1.62637	1.59691	0.3923	0.411579	0.497354
whole_GLEAN_10029877	816	0.331	Down	S	PREDICTED: isoamylase 3, chloroplastic-like [Malus domestica]	---	0.976032	1.77823e-72	190.5	DT(0.024)FLS(0.976)NNDITWHEDNWDNHESK	4	-0.47394	1	1.4593	1.50949	1.65477	0.419355	0.498947	0.41164
whole_GLEAN_10029877	78	0.389	Down	S	PREDICTED: isoamylase 3, chloroplastic-like [Malus domestica]	---	0.999992	3.22513e-05	82.01	FDNS(1)IVLLDPYAK	3	0.15314	1	1.33624	1.48851	1.4918	0.489074	0.578947	0.597884
whole_GLEAN_10024632	26	0.465	Down	S	PREDICTED: remorin [Ziziphus jujuba]	---	1	3.75136e-83	186.39	KVEPETTSEPAPADAKPDS(1)APEDK	4	0.43995	2	1.16776	1.29239	1.3303	0.515723	0.601316	0.618799
whole_GLEAN_10016481	451	0.318	Down	S	PREDICTED: endo-1,4-beta-xylanase A-like [Ziziphus jujuba]	---	1	0.00390485	62.088	QMKS(1)DHWVR	3	0.35227	1	1.36419	1.48906	1.45308	0.428405	0.472946	0.479905
whole_GLEAN_10021381	149	0.388	Down	S	PREDICTED: RPM1-interacting protein 4 [Ziziphus jujuba]	---	0.996344	5.44719e-12	144.3	QS(0.996)LGS(0.004)EQS(0.197)IEKS(0.803)PLHR	4	-1.0573	4	1.45568	1.59009	1.5182	0.525362	0.617121	0.617202
whole_GLEAN_10014628	472	2.292	Up	S	PREDICTED: la-related protein 1A [Ziziphus jujuba]	---	0.999704	4.09052e-10	75.588	DSSSVLGNGGGS(1)PLFVGEDGPSIVK	3	-0.29102	3	0.791209	0.664311	0.647296	1.20351	1.52284	1.57248
whole_GLEAN_10014628	23	3.933	Up	S	PREDICTED: la-related protein 1A [Ziziphus jujuba]	---	1	4.8953e-06	92.264	DLAGAGGPKS(1)PWK	4	-0.13861	2	0.483516	0.481449	0.447942	1.58947	1.8934	1.8145
whole_GLEAN_10011612	381	0.497	Down	S	putative auxin efflux carrier component 1c [Morus notabilis]	---	1	0.00120372	123.75	DEFS(1)FGNR	2	-0.10818	3	1.1123	1.33955	1.18123	0.586819	0.665236	0.679124
whole_GLEAN_10023515	371	0.472	Down	S	Auxin-induced protein 5NG4 [Morus notabilis]	---	0.771215	0.00486086	65.246	T(0.114)S(0.114)S(0.771)HHIK	3	0.22561	1	1.07887	1.24547	1.07782	0.369501	0.587973	0.773196
whole_GLEAN_10023515	379	2.74	Up	T	Auxin-induced protein 5NG4 [Morus notabilis]	---	0.946162	0.00565782	53.453	GS(0.053)LT(0.946)QPLLPPSTENV	2	0.46776	2	0.718006	0.672927	0.920882	1.39003	1.8441	1.37457
whole_GLEAN_10023405	18	4.735	Up	S	Calcium-dependent protein kinase 29 [Morus notabilis]	---	0.795963	1.11687e-05	72.088	S(0.002)HDIPIS(0.178)S(0.796)S(0.579)S(0.456)ENS(0.989)PR	2	0.09925	1	0.629226	0.743163	0.680505	2.301	3.5188	3.05102
whole_GLEAN_10023405	37	2.052	Up	S	Calcium-dependent protein kinase 29 [Morus notabilis]	---	0.997811	1.07584e-30	148.38	YQPIPIKS(0.998)QEPLT(0.002)PNYK	4	-0.1656	2	0.782235	0.945303	0.916366	1.55518	1.93985	1.83673
whole_GLEAN_10023405	23	3.047	Up	S	Calcium-dependent protein kinase 29 [Morus notabilis]	---	0.999308	1.84129e-40	183.22	SHDIPISSSS(0.001)ENS(0.999)PR	2	0.61541	3	0.715759	0.818074	0.850782	1.92642	2.49248	2.45578
whole_GLEAN_10028172	86	0.49	Down	S	Protein grpE [Morus notabilis]	---	0.963253	8.77641e-52	157.9	ES(0.037)S(0.963)PNEELENEVNRPDFLNLK	3	-0.73704	2	1.54648	1.62636	1.72171	0.569242	0.7976	0.702222
whole_GLEAN_10025109	523	2.367	Up	S	PREDICTED: sugar transport protein 13-like [Nelumbo nucifera]	---	1	0.00295724	94.309	NGYANGS(1)H	2	-0.0053725	1	0.82599	0.920526	0.969972	1.97849	2.17857	2.01
whole_GLEAN_10024090	450	0.237	Down	S	Dual specificity protein kinase shkB [Morus notabilis]	---	0.997677	0.0254794	46.88	KDHS(0.01)NPS(0.992)S(0.998)R	3	0.043727	1	1.22355	1.50933	1.39651	0.489083	0.35786	0.578331
whole_GLEAN_10024090	449	0.205	Down	S	Dual specificity protein kinase shkB [Morus notabilis]	---	0.991951	0.000329228	89.44	KDHS(0.01)NPS(0.992)S(0.998)R	3	0.043727	2	1.17979	1.67556	1.47424	0.34607	0.343367	0.467057
whole_GLEAN_10026958	178	0.442	Down	S	Putative respiratory burst oxidase-like protein H [Morus notabilis]	---	1	6.20411e-06	108.56	GMVDSEEKS(1)R	3	-1.2535	1	1.07376	1.14032	1.25629	0.366738	0.504484	0.543033
whole_GLEAN_10023180	189	0.071	Down	S	PREDICTED: kinesin-4 [Ziziphus jujuba]	---	1	0.00134461	72.152	PAS(1)FKPFVR	3	0.55626	1	1.65743	1.98004	1.69038	0.229465	0.140794	0.204247
whole_GLEAN_10023180	795	0.271	Down	S	PREDICTED: kinesin-4 [Ziziphus jujuba]	---	0.999683	0.0136472	63.164	S(1)LGELPSGR	2	-0.79241	1	1.48661	1.50798	1.61523	0.517601	0.408845	0.420627
whole_GLEAN_10023180	775	0.094	Down	S	PREDICTED: kinesin-4 [Ziziphus jujuba]	---	0.995865	0.00284617	104.42	S(0.001)S(0.003)S(0.996)PDRFR	2	0.027268	2	1.53186	1.90719	1.64429	0.487614	0.179603	0.218402
whole_GLEAN_10023180	210	0.046	Down	S	PREDICTED: kinesin-4 [Ziziphus jujuba]	---	0.945953	0.00826055	101.46	T(0.054)LS(0.946)WGEK	2	0.59761	1	1.63804	1.94112	1.9499	0.123859	0.0884477	0.142568
whole_GLEAN_10023180	198	0.257	Down	S	PREDICTED: kinesin-4 [Ziziphus jujuba]	---	0.962815	0.000235315	74.993	KNS(0.963)EPFANS(0.037)FLR	3	-0.53219	1	1.30009	1.69561	1.4509	0.603651	0.435018	0.505561
whole_GLEAN_10023180	771	0.237	Down	S	PREDICTED: kinesin-4 [Ziziphus jujuba]	---	0.999998	1.40621e-07	116.58	EHLQYS(1)R	3	-0.19675	3	1.32502	1.68463	1.46393	0.589309	0.399819	0.526795
whole_GLEAN_10022761	109	3.27	Up	T	PREDICTED: chlorophyll a-b binding protein CP29.2, chloroplastic-like [Arachis ipaensis]	---	1	6.00639e-24	136.64	NEAGALIGT(1)R	3	0.23814	8	0.5209	0.545757	0.497942	1.67613	1.78478	1.77888
whole_GLEAN_10022761	114	2.372	Up	S	PREDICTED: chlorophyll a-b binding protein CP29.2, chloroplastic-like [Arachis ipaensis]	---	0.99999	0.00823488	102.07	TEFS(1)DVK	2	0.38172	1	0.618167	0.682196	0.592593	1.48516	1.61811	1.6236
whole_GLEAN_10022761	111	10.306	Up	T	PREDICTED: chlorophyll a-b binding protein CP29.2, chloroplastic-like [Arachis ipaensis]	---	0.997845	3.56228e-10	154.12	T(0.998)EFS(0.002)DVK	3	-0.49549	2	0.282958	0.224626	0.219753	2.00387	2.31496	2.22981
whole_GLEAN_10013828	29	2.391	Up	S	U-box domain-containing protein 38 [Morus notabilis]	---	0.75524	0.00234571	53.21	MEVNPNPS(0.755)PS(0.137)HS(0.107)R	3	-0.23541	1	0.68254	0.653302	0.755797	1.77473	1.56173	1.49034
whole_GLEAN_10007984	1103	0.351	Down	S	Phosphoglucan, water dikinase [Morus notabilis]	---	0.999756	9.07648e-07	69.088	SALDEIES(1)AKLEGGELDK	3	-0.77846	1	1.46078	1.51415	1.43323	0.367347	0.531343	0.619335
whole_GLEAN_10003678	397	0.452	Down	S	Zinc finger CCCH domain-containing protein 3 [Morus notabilis]	---	0.999999	0.000238298	76.82	SFDVVQKPLS(1)NK	3	-1.8608	2	1.36797	1.3941	1.48984	0.58296	0.629876	0.704015
whole_GLEAN_10028445	669	3.888	Up	S	EEIG1/EHBP1 protein amino-terminal domain protein [Arabidopsis thaliana]	---	0.992965	0.0182193	46.129	MY(0.007)S(0.993)PIKR	3	-0.048412	1	0.497242	0.50082	0.429371	1.7708	1.94705	2.25289
whole_GLEAN_10029828	155	0.379	Down	S	Serine/threonine-protein kinase tricorner [Morus notabilis]	---	1	6.11589e-08	134.68	GQVEHVRS(1)ER	2	-0.60551	2	1.33491	1.37808	1.45661	0.504702	0.521912	0.707395
whole_GLEAN_10029828	473	0.403	Down	T	Serine/threonine-protein kinase tricorner [Morus notabilis]	---	0.996305	0.00388168	62.287	DTNFIGY(0.004)T(0.996)FK	3	0.87096	1	1.34811	1.25114	1.55475	0.570533	0.503984	0.690247
whole_GLEAN_10005941	629	2.153	Up	S	putative serine/threonine-protein kinase [Morus notabilis]	---	0.999991	2.92668e-08	93.215	SMNEEPPS(1)PNAVTEK	3	-2.2308	2	0.641227	0.79913	0.66433	1.15667	1.7203	1.65276
whole_GLEAN_10017181	1316	0.494	Down	S	PREDICTED: sister chromatid cohesion protein PDS5 homolog A [Prunus mume]	---	0.999999	4.01909e-43	145.34	DDDENEVGEAS(1)DHEKPNLTK	4	-0.31144	3	1.17106	1.2602	1.33682	0.712085	0.622	0.754348
whole_GLEAN_10025060	392	0.457	Down	T	PREDICTED: DUF21 domain-containing protein At4g14240-like [Ziziphus jujuba]	---	0.993629	0.000286087	103.83	NDT(0.994)AT(0.006)YGLPR	2	0.19675	2	1.27897	1.54015	1.36635	0.639506	0.703375	0.80713
whole_GLEAN_10025060	486	2.421	Up	S	PREDICTED: DUF21 domain-containing protein At4g14240-like [Ziziphus jujuba]	---	1	5.25318e-07	120.77	S(0.55)S(0.45)EDILS(1)PAK	3	0.25654	4	0.534308	0.565693	0.585919	1.16708	1.36945	1.47075
whole_GLEAN_10019554	22	0.324	Down	S	PREDICTED: uncharacterized aarF domain-containing protein kinase At1g79600, chloroplastic [Jatropha curcas]	---	0.90973	0.0137096	41.621	S(0.91)VS(0.931)LT(0.921)RS(0.648)S(0.589)APR	2	0.57352	1	1.39722	1.98849	1.60033	0.6875	0.644315	0.753537
whole_GLEAN_10019554	24	0.324	Down	S	PREDICTED: uncharacterized aarF domain-containing protein kinase At1g79600, chloroplastic [Jatropha curcas]	---	0.931448	0.0137096	41.621	S(0.91)VS(0.931)LT(0.921)RS(0.648)S(0.589)APR	2	0.57352	1	1.39722	1.98849	1.60033	0.6875	0.644315	0.753537
whole_GLEAN_10019554	26	0.324	Down	T	PREDICTED: uncharacterized aarF domain-containing protein kinase At1g79600, chloroplastic [Jatropha curcas]	---	0.921466	0.0137096	41.621	S(0.91)VS(0.931)LT(0.921)RS(0.648)S(0.589)APR	2	0.57352	1	1.39722	1.98849	1.60033	0.6875	0.644315	0.753537
whole_GLEAN_10020900	35	2.872	Up	S	PREDICTED: protein WVD2-like 4 isoform X1 [Theobroma cacao]	---	0.999985	0.000711345	99.568	WSAFS(1)PNK	3	0.00073283	2	0.569503	0.597919	0.529464	1.40109	1.7175	1.5593
whole_GLEAN_10020900	166	2.251	Up	S	PREDICTED: protein WVD2-like 4 isoform X1 [Theobroma cacao]	---	1	1.8049e-07	115.1	LRKS(1)EDDFAAK	4	0.25274	2	0.634372	0.701987	0.583113	1.37377	1.58	1.43743
whole_GLEAN_10020900	425	2.88	Up	S	PREDICTED: protein WVD2-like 4 isoform X1 [Theobroma cacao]	---	0.999937	5.83022e-09	144.51	S(1)YGDGSPLQK	3	-0.018027	2	0.526537	0.611164	0.51803	1.44153	1.76	1.53754
whole_GLEAN_10027010	513	0.432	Down	S	MLO-like protein 6 [Morus notabilis]	---	1	0.00305074	78.548	DFS(1)FERPNV	2	3.6798	1	1.3457	1.30696	1.09953	0.724796	0.564568	0.732477
whole_GLEAN_10005666	41	2.904	Up	T	PREDICTED: universal stress protein PHOS32-like [Lupinus angustifolius]	---	0.8115	8.02735e-21	104.57	HPSSPSPAHAPAGAPAAT(0.994)PT(0.812)PT(0.195)AGAR	3	1.6348	3	0.711986	0.576049	0.484536	1.31663	1.67299	1.47059
whole_GLEAN_10000981	295	2.866	Up	S	PREDICTED: heavy metal-associated isoprenylated plant protein 3-like [Gossypium hirsutum]	---	0.99761	0.000576741	92.265	ENVVVS(0.998)EES(0.002)K	2	0.03297	1	0.638889	0.691414	0.760165	1.93361	1.98156	1.86853
whole_GLEAN_10009930	42	0.278	Down	S	Phytosulfokine receptor 2 [Morus notabilis]	---	0.767147	0.00152529	55.531	GVS(0.767)T(0.233)GNHHCATR	3	-0.33478	1	1.01535	1.41073	1.27366	0.685517	0.391534	0.746348

## Sheet: LTM_BnT_3vsLTM_BnB_3
Protein accession	Position	LTM_BnT_3/LTM_BnB_3 Ratio	Regulated Type	Amino acid	Protein description	Gene name	Localization probability	PEP	Score	Modified sequence	Charge	Mass error [ppm]	MS/MS Count	LTM_BnB_1	LTM_BnB_2	LTM_BnB_3	LTM_BnT_1	LTM_BnT_2	LTM_BnT_3
whole_GLEAN_10002290	46	0.294	Down	S	PREDICTED: PTI1-like tyrosine-protein kinase 1 [Ziziphus jujuba]	---	1	1.25201e-52	153.86	WLCCFRPEEEPYQS(1)NENDHLKS(1)PR	4	0.0055382	2	1.36929	1.39037	1.55396	0.467105	0.463606	0.456332
whole_GLEAN_10002290	54	0.21	Down	S	PREDICTED: PTI1-like tyrosine-protein kinase 1 [Ziziphus jujuba]	---	1	1.58859e-61	165.34	WLCCFRPEEEPYQS(1)NENDHLKS(1)PR	4	0.0055382	8	1.45064	1.54686	1.63515	0.317982	0.334826	0.342795
whole_GLEAN_10024397	379	0.309	Down	S	PREDICTED: immunoglobulin A1 protease-like [Ziziphus jujuba]	---	0.989107	1.67929e-20	171.73	S(0.009)LS(0.989)CLS(0.002)VSANK	3	-0.33577	2	1.68436	2.31173	1.91667	0.489067	0.587833	0.592124
whole_GLEAN_10004123	191	0.473	Down	S	SAL1 phosphatase [Morus notabilis]	---	0.993927	3.98819e-14	150.78	KES(0.994)GLET(0.006)LER	2	-0.35272	5	1.3337	1.56751	1.43045	0.596364	0.638037	0.677122
whole_GLEAN_10017367	177	2.691	Up	S	PREDICTED: vesicle-associated protein 4-2 [Fragaria vesca subsp. vesca]	---	1	3.3762e-06	135.8	QQVEGVDS(1)V	2	0.37506	1	0.661985	0.660094	0.561072	1.37364	1.44243	1.50964
whole_GLEAN_10015297	31	2.436	Up	S	PREDICTED: reticulon-like protein B1 [Ipomoea nil]	---	0.985331	8.19669e-148	264.97	IHGDGSSSS(0.01)S(0.005)DS(0.985)EDEKEKEK	4	0.035689	8	0.716169	0.67686	0.654608	0.933708	1.79778	1.59443
whole_GLEAN_10017815	349	0.371	Down	T	PREDICTED: tubulin alpha-3 chain [Nelumbo nucifera]	---	1	6.96255e-11	120.63	TVQFVDWCPT(1)GFK	4	-0.1076	50	1.19279	1.27473	1.27308	0.500697	0.528533	0.472189
whole_GLEAN_10022433	273	0.418	Down	S	---	---	1	1.09553e-08	100.85	RS(1)VEIEPPGLGS(1)LNR	3	0.56406	1	1.20944	1.14646	1.44	0.810325	0.594286	0.60255
whole_GLEAN_10023749	1579	0.25	Down	S	Probably inactive leucine-rich repeat receptor-like protein kinase [Morus notabilis]	---	0.998101	5.31887e-24	134.42	RAS(0.998)FGGS(0.002)VAYEPCLHAK	4	0.57433	4	1.53539	1.73069	1.6448	0.346899	0.377561	0.411143
whole_GLEAN_10024083	282	4.134	Up	S	Dynamin-related protein 4C [Morus notabilis]	---	1	4.92149e-06	108.72	LFASHPQLS(1)R	3	0.042783	1	0.611354	0.623744	0.650932	2.47514	2.98867	2.6911
whole_GLEAN_10029029	298	0.331	Down	S	PREDICTED: secretory carrier-associated membrane protein 1 [Eucalyptus grandis]	---	0.903774	1.12068e-08	164.72	S(0.904)T(0.096)MMSAL	2	-1.0643	1	1.36442	1.88691	1.54783	0.648438	0.656457	0.512053
whole_GLEAN_10009637	498	0.396	Down	S	PREDICTED: putative nuclear RNA export factor SDE5 isoform X1 [Ziziphus jujuba]	---	1	0.00175726	82.287	KHLS(1)FAK	3	-0.19937	1	1.76992	1.40069	1.53774	0.773659	0.631135	0.608417
whole_GLEAN_10020137	287	2.476	Up	S	Zinc finger CCCH domain-containing protein 32 [Morus notabilis]	---	0.808688	1.28901e-18	118.37	PFPSLPSSIGAS(0.003)S(0.009)S(0.179)S(0.809)PK	4	0.36935	4	0.657798	0.72079	0.582651	1.74641	1.17943	1.4427
whole_GLEAN_10028784	143	2.021	Up	S	latex abundant protein 1 [Populus trichocarpa]	---	0.999999	9.55491e-63	178.95	RPEFEGSQGGFGS(1)GYGDEPPR	3	0.29162	2	0.74553	0.963382	0.829787	1.35039	1.29314	1.67686
whole_GLEAN_10028742	625	0.476	Down	S	ABC transporter B family member 19 [Morus notabilis]	---	0.962516	3.17002e-10	130.27	S(0.977)S(0.026)RLS(0.963)HS(0.091)LS(0.913)T(0.031)K	3	0.3506	3	1.17104	1.38443	1.27476	0.536011	0.503169	0.606341
whole_GLEAN_10028742	621	0.476	Down	S	ABC transporter B family member 19 [Morus notabilis]	---	0.977323	3.17002e-10	130.27	S(0.977)S(0.026)RLS(0.963)HS(0.091)LS(0.913)T(0.031)K	3	0.3506	2	1.17104	1.38443	1.27476	0.536011	0.503169	0.606341
whole_GLEAN_10023251	60	0.399	Down	S	PREDICTED: ADP-ribosylation factor 2-like [Arachis duranensis]	---	1	0.00166934	83.998	LGLHS(1)LR	2	0.024773	2	1.555	1.73208	1.59398	0.513158	0.549959	0.636741
whole_GLEAN_10021946	230	2.496	Up	S	PREDICTED: oxygen-evolving enhancer protein 1, chloroplastic [Ziziphus jujuba]	---	0.999844	2.35573e-17	95.652	NLVASGKPDAFS(1)GEFLVPSYR	3	-0.19953	1	0.651222	0.656522	0.610535	1.2757	1.6851	1.52398
whole_GLEAN_10016529	144	0.498	Down	S	Protein vip1 [Morus notabilis]	---	0.990095	6.87326e-07	122.64	LQLTST(0.01)AS(0.99)AK	2	0.43456	2	1.32366	1.48098	1.37935	0.644083	0.721659	0.686996
whole_GLEAN_10011238	321	2.019	Up	S	PREDICTED: succinate--CoA ligase [ADP-forming] subunit alpha-1, mitochondrial [Juglans regia]	---	1	3.02771e-09	118.21	EAGVTVVES(1)PAK	3	-0.47323	2	0.685353	0.691508	0.73887	1.28625	1.46819	1.49208
whole_GLEAN_10016477	161	0.477	Down	S	Guanine nucleotide-binding protein alpha-2 subunit [Morus notabilis]	---	0.999503	3.20796e-15	130.27	GPVVTFNTVERS(1)ER	3	0.20979	1	1.4773	1.38639	1.37856	0.544554	0.58624	0.658026
whole_GLEAN_10027462	212	0.353	Down	S	Zinc finger CCCH domain-containing protein 55 [Morus notabilis]	---	0.825833	1.8443e-28	117.04	S(0.031)FS(0.826)AS(0.042)DAS(0.082)FGS(0.019)DEFGAGFKPCLYFAR	3	-0.07558	1	1.26297	1.69171	1.40018	0.398512	0.542891	0.493939
whole_GLEAN_10027462	293	2.014	Up	S	Zinc finger CCCH domain-containing protein 55 [Morus notabilis]	---	0.997308	2.04224e-06	102.87	LMAGLS(0.997)PS(0.003)VYNK	3	-0.33276	2	0.66515	0.720617	0.672161	1.26142	1.47944	1.35354
whole_GLEAN_10023093	182	0.397	Down	S	Sec14 cytosolic factor [Morus notabilis]	---	1	1.45755e-62	174.98	S(1)MQLLLEGAHDPKDEQLVQSFR	4	-0.13132	8	1.23661	1.36869	1.43372	0.44098	0.585714	0.569106
whole_GLEAN_10023093	164	0.491	Down	S	Sec14 cytosolic factor [Morus notabilis]	---	0.999767	0.0020098	96.342	SIMS(1)YPLK	2	-0.13881	3	1.22021	1.34731	1.32913	0.53118	0.592857	0.652729
whole_GLEAN_10023694	153	0.317	Down	S	aspartate aminotransferase 2 family protein [Populus trichocarpa]	---	0.999992	0.0108712	76.679	VPWS(1)EYR	2	0.075475	1	1.58843	1.49293	1.69326	0.456	0.540092	0.536493
whole_GLEAN_10027126	16	2.006	Up	S	CMP-sialic acid transporter 2 [Morus notabilis]	---	0.950981	0.0103022	95.523	LLS(0.951)PNS(0.049)K	2	-0.31014	1	0.635628	0.800971	0.646073	1.08692	1.43532	1.29596
whole_GLEAN_10007826	146	2.173	Up	S	Polyphenol oxidase [Morus notabilis]	---	1	0.0112072	50.088	VRPAAHS(1)ADR	3	1.1037	1	0.766704	0.868657	0.863768	1.93581	2.18939	1.87713
whole_GLEAN_10028128	872	2.631	Up	S	PREDICTED: plasma membrane ATPase 4-like [Ziziphus jujuba]	---	0.772423	5.24346e-05	65.184	T(0.001)LHGLQPPES(0.772)T(0.227)NLFPEK	4	0.65745	1	0.776056	0.717842	0.689394	1.59099	1.73985	1.81371
whole_GLEAN_10019651	32	2.379	Up	S	BSD domain-containing family protein [Populus trichocarpa]	---	0.999462	3.73599e-61	152.82	VDDPIDEQPHGNSADAAES(0.999)PPSTPSGR	3	-0.03405	4	0.838579	0.829464	0.672767	1.11003	1.41507	1.6008
whole_GLEAN_10025938	115	0.492	Down	S	ADP-ribosylation factor-like protein 8B-A [Morus notabilis]	---	1	0.012611	50.354	IDKS(1)EALAK	3	2.8691	1	1.14996	1.21547	1.31266	0.562414	0.626649	0.646113
whole_GLEAN_10020313	308	0.251	Down	S	PREDICTED: lysM domain receptor-like kinase 3 [Ziziphus jujuba]	---	0.999986	0.00289162	59.709	KPSFCCAS(1)GR	3	0.24787	1	1.51016	1.83109	1.63783	0.288338	0.379345	0.411306
whole_GLEAN_10023483	797	2.254	Up	S	Protein IQ-DOMAIN 32 [Morus notabilis]	---	1	0.0109137	51.445	QGS(1)PHIQR	3	-0.10221	2	0.695906	0.794162	0.738745	1.45611	1.52454	1.6651
whole_GLEAN_10006738	916	2.146	Up	S	PREDICTED: kinesin-like protein KCA2 [Ziziphus jujuba]	---	1	6.94943e-15	123.55	GLDQES(1)PK	2	0.25989	3	0.709605	0.702434	0.660981	1.11201	1.29047	1.41825
whole_GLEAN_10010085	280	0.451	Down	S	Aquaporin PIP2-1 [Morus notabilis]	---	1	0.00104398	69.92	ALGS(1)FRS(1)S(1)GNV	2	-0.6691	4	1.33513	1.32978	1.40775	0.464646	0.564278	0.634973
whole_GLEAN_10010085	283	0.451	Down	S	Aquaporin PIP2-1 [Morus notabilis]	---	1	0.00104398	69.92	ALGS(1)FRS(1)S(1)GNV	2	-0.6691	4	1.33513	1.32978	1.40775	0.464646	0.564278	0.634973
whole_GLEAN_10018694	18	0.345	Down	S	Protein IQ-DOMAIN 1 [Morus notabilis]	---	1	0.00551922	56.404	AKEDKS(1)IK	4	0.43589	1	1.10167	1.26991	1.20276	0.393939	0.400862	0.415385
whole_GLEAN_10023455	240	2.971	Up	S	PREDICTED: 40S ribosomal protein S6-like [Cucumis sativus]	---	0.999999	3.65288e-11	137.8	LS(1)AAS(0.999)KPS(0.001)VIA	2	-0.99158	19	0.598759	0.515873	0.509724	1.30762	1.50251	1.51431
whole_GLEAN_10023455	243	3.408	Up	S	PREDICTED: 40S ribosomal protein S6-like [Cucumis sativus]	---	0.999863	8.29952e-05	90.755	S(0.385)RLS(0.615)AAS(1)KPS(1)VIA	3	1.1831	3	0.55636	0.443452	0.447288	1.39429	1.57789	1.52419
whole_GLEAN_10023455	246	2.234	Up	S	PREDICTED: 40S ribosomal protein S6-like [Cucumis sativus]	---	0.999995	0.000218898	85.935	S(0.385)RLS(0.615)AAS(1)KPS(1)VIA	3	1.1831	4	0.703206	0.65377	0.627431	1.11714	1.46131	1.40178
whole_GLEAN_10023455	237	4.786	Up	S	PREDICTED: 40S ribosomal protein S6-like [Cucumis sativus]	---	0.999998	1.15272e-07	110.74	S(1)RLS(1)AASKPSVIA	3	0.23619	3	0.427094	0.380952	0.352098	1.46381	1.62312	1.68509
whole_GLEAN_10010713	261	0.407	Down	T	PREDICTED: putative amidase C869.01 [Ziziphus jujuba]	---	0.999792	0.00321274	58.754	AALAT(1)LARQTR	3	2.9292	2	1.57701	1.71546	1.50991	0.468103	0.549758	0.613806
whole_GLEAN_10010713	76	0.349	Down	S	PREDICTED: putative amidase C869.01 [Ziziphus jujuba]	---	1	0.0234235	56.043	AGVIPIS(1)PR	2	-0.24346	1	1.60805	1.91569	1.51872	0.419221	0.492754	0.530784
whole_GLEAN_10006878	702	0.48	Down	T	Stromal 70 kDa heat shock-related protein [Morus notabilis]	---	0.977113	4.02798e-15	127.88	GPDGDVIDADFT(0.977)DS(0.023)K	3	-2.2649	2	1.44362	1.44509	1.45169	0.576824	0.770959	0.69617
whole_GLEAN_10006878	638	0.483	Down	S	Stromal 70 kDa heat shock-related protein [Morus notabilis]	---	0.966118	6.78817e-08	109.83	EAIS(0.966)GGS(0.034)TQLIK	3	0.36645	1	1.24535	1.53295	1.45531	0.619742	0.791703	0.702979
whole_GLEAN_10009184	199	0.431	Down	S	PREDICTED: metacaspase-4 [Ricinus communis]	---	1	0.00268586	63.694	GIHIPS(1)ALRR	3	-0.44319	3	1.37463	1.44151	1.36482	0.627413	0.590597	0.588177
whole_GLEAN_10013501	169	0.3	Down	S	Serine/threonine protein phosphatase 2A 55 kDa regulatory subunit B beta isoform [Morus notabilis]	---	0.999997	1.98359e-71	161.4	AVGNGSVASSSNSSSLKPCLANGGS(1)PER	3	0.53306	10	1.43508	1.63919	1.53511	0.396637	0.42284	0.461233
whole_GLEAN_10013434	608	0.458	Down	S	PREDICTED: polyadenylate-binding protein-interacting protein 4 isoform X2 [Ziziphus jujuba]	---	0.986611	5.79005e-20	101.66	AVAVAAPCAPGLS(0.987)PS(0.011)S(0.002)S(0.001)VGSLSSEK	3	0.16806	2	1.33477	1.50108	1.46968	0.606721	0.591524	0.672625
whole_GLEAN_10006722	43	2.862	Up	S	PREDICTED: GLABRA2 expression modulator [Prunus mume]	---	0.998995	0.0010568	85.554	IRS(0.999)PPGS(0.001)K	3	0.08855	2	0.59291	0.495798	0.474576	1.24419	1.33842	1.35827
whole_GLEAN_10025665	479	0.369	Down	S	putative receptor-like protein kinase [Morus notabilis]	---	0.917637	5.45653e-43	206.74	T(0.036)T(0.044)S(0.918)MEIES(0.002)TK	2	-0.49462	3	1.21933	1.45415	1.39196	0.500634	0.525917	0.51343
whole_GLEAN_10019287	453	2.107	Up	S	PREDICTED: large proline-rich protein bag6-A isoform X1 [Prunus mume]	---	0.812973	1.98579e-18	114.87	NQS(0.006)T(0.029)S(0.152)S(0.813)GDENPENQGPSR	3	-0.14178	1	0.886774	0.727557	0.554409	1.31563	1.37344	1.16807
whole_GLEAN_10007471	45	0.425	Down	S	Serine/threonine-protein kinase KIPK [Morus notabilis]	---	0.99999	2.73888e-07	118.51	KYS(1)IEDDINR	3	0.088753	1	1.30654	1.55702	1.58883	0.595174	0.512681	0.674929
whole_GLEAN_10007471	637	0.461	Down	S	Serine/threonine-protein kinase KIPK [Morus notabilis]	---	0.845567	3.84203e-06	110.93	S(0.061)S(0.093)S(0.846)PVIAPVK	3	0.17223	3	1.29689	1.50987	1.48939	0.594281	0.630435	0.686368
whole_GLEAN_10015244	190	2.07	Up	S	PREDICTED: BTB/POZ domain-containing protein At1g63850 [Cucumis melo]	---	0.948851	2.52377e-05	56.688	FNSVLTAGLLNPMS(0.949)PPPMS(0.051)DK	3	-2.7996	1	1.01601	0.750965	0.598425	1.05676	1.33531	1.23872
whole_GLEAN_10017578	630	0.464	Down	S	DUF21 domain-containing protein [Morus notabilis]	---	0.833957	2.46977e-23	111.65	KWNS(0.066)GEDS(0.834)DS(0.095)T(0.005)ESDEDSFQK	3	-0.7315	1	1.4482	1.70964	1.40276	0.468777	0.586592	0.650278
whole_GLEAN_10013030	940	2.394	Up	S	PREDICTED: RAB6A-GEF complex partner protein 1 [Prunus mume]	---	0.999996	3.79671e-50	202.51	ELEPASADSDRLS(1)PR	2	-0.36582	3	0.73913	0.684138	0.554762	1.03798	1.2254	1.32823
whole_GLEAN_10019151	189	2.335	Up	S	PREDICTED: inactive protein RESTRICTED TEV MOVEMENT 2-like [Malus domestica]	---	0.987834	8.62088e-22	163.91	NACTS(0.012)S(0.988)FSQENVR	3	0.005956	2	0.86949	0.983104	0.836301	1.72426	1.6	1.95307
whole_GLEAN_10019151	17	2.65	Up	T	PREDICTED: inactive protein RESTRICTED TEV MOVEMENT 2-like [Malus domestica]	---	0.999764	2.40557e-06	96.773	GVFGDGTIT(1)GRPR	3	-0.30114	2	0.773782	0.903004	0.843194	1.92647	2.11034	2.23466
whole_GLEAN_10027740	35	4.655	Up	S	PREDICTED: GTP-binding nuclear protein Ran-3 [Ricinus communis]	---	1	0.000332499	118.03	HLS(1)GEFEK	3	-0.21319	2	0.464572	0.552933	0.520971	1.75634	1.875	2.42509
whole_GLEAN_10028106	620	3.254	Up	S	PREDICTED: probable xyloglucan glycosyltransferase 5 [Juglans regia]	---	0.988677	2.93008e-41	199.87	GAS(0.989)ES(0.011)ELSELNR	3	-0.43548	2	0.471637	0.527237	0.373817	1.21088	1.24646	1.21652
whole_GLEAN_10005865	18	2.261	Up	S	PREDICTED: calcium-dependent protein kinase 13 [Ziziphus jujuba]	---	1	0.000144781	72.359	EDVKS(1)NFS(1)GHDHR	4	-0.29016	1	0.660524	0.697425	0.5727	1.34186	1.40279	1.29462
whole_GLEAN_10021256	136	0.471	Down	S	PREDICTED: phototropin-2-like isoform X2 [Juglans regia]	---	0.902764	2.67508e-17	94.276	AMS(0.903)S(0.087)S(0.009)S(0.001)GGGGGGGEGRPSAGK	3	0.3062	2	1.27847	1.21404	1.35316	0.563169	0.720045	0.637821
whole_GLEAN_10021256	164	0.473	Down	S	PREDICTED: phototropin-2-like isoform X2 [Juglans regia]	---	0.937995	3.82993e-42	194.77	T(0.06)S(0.938)S(0.002)EECEGTPYPR	2	-1.3483	1	1.29569	1.35188	1.34309	0.485011	0.618141	0.634615
whole_GLEAN_10026449	14	3.732	Up	S	ABC transporter G family member 32 [Morus notabilis]	---	0.994533	3.91971e-26	154.26	S(0.005)AS(0.995)YKEDGEDEEALR	2	0.5806	4	0.579832	0.390929	0.322222	1.14257	1.21318	1.20256
whole_GLEAN_10028778	175	0.39	Down	T	PREDICTED: SNF1-related protein kinase catalytic subunit alpha KIN10 isoform X1 [Ziziphus jujuba]	---	0.92586	4.28096e-52	170	DGHFLKT(0.926)S(0.037)CGS(0.037)PNYAAPEVISGK	4	1.4418	7	1.41945	1.53617	1.48488	0.454545	0.53885	0.579824
whole_GLEAN_10021345	149	0.493	Down	S	FK506-binding protein 2 [Morus notabilis]	---	0.999986	0.00651861	68.355	SASQVDS(1)EL	2	-0.42898	1	1.27376	1.5733	1.42838	0.66293	0.799505	0.704755
whole_GLEAN_10010195	42	0.494	Down	S	PREDICTED: probable linoleate 9S-lipoxygenase 5 isoform X1 [Ziziphus jujuba]	---	1	5.10067e-15	117.38	KNVLDFNDIGAS(1)VIDR	3	0.24855	2	1.82216	1.91777	1.75335	0.716445	0.88769	0.866953
whole_GLEAN_10010195	723	0.305	Down	T	PREDICTED: probable linoleate 9S-lipoxygenase 5 isoform X1 [Ziziphus jujuba]	---	0.997418	0.000642052	58.246	FMPEEGT(0.997)PDY(0.003)EELK	3	-0.053039	3	2.48105	2.56499	2.36461	0.571947	0.746193	0.721643
whole_GLEAN_10027616	312	2.424	Up	S	PREDICTED: YTH domain-containing family protein 1-like isoform X2 [Pyrus x bretschneideri]	---	0.999856	1.80994e-08	145.46	AHLDS(1)PTEK	3	0.006142	5	0.620019	0.672084	0.598165	1.37118	1.40334	1.45005
whole_GLEAN_10026965	191	4.161	Up	S	PREDICTED: phototropin-1 isoform X2 [Juglans regia]	---	0.806487	0.000905637	84.687	RS(0.194)S(0.806)NNSVR	3	-0.20024	1	0.676856	0.691476	0.571697	2.32915	2	2.37856
whole_GLEAN_10025596	201	0.413	Down	T	PREDICTED: probable methionine--tRNA ligase [Prunus mume]	---	1	0.000485005	91.549	VCGT(1)PPHIR	3	-0.87623	1	1.42843	1.44112	1.41071	0.460986	0.522162	0.582073
whole_GLEAN_10019972	951	0.39	Down	S	Death-associated protein kinase 1 [Morus notabilis]	---	0.999526	0.000608107	63.462	KFES(1)KNEPSCPR	4	0.2234	1	1.1367	1.53268	1.42171	0.568528	0.324324	0.553997
whole_GLEAN_10028888	692	0.257	Down	T	PREDICTED: receptor-like protein kinase FERONIA [Ziziphus jujuba]	---	1	0.00588408	73.499	AHVT(1)T(1)VVK	3	0.68514	2	1.29493	1.49105	1.49415	0.387054	0.384088	0.384422
whole_GLEAN_10028888	691	0.318	Down	T	PREDICTED: receptor-like protein kinase FERONIA [Ziziphus jujuba]	---	1	0.00154431	88.495	AHVT(1)T(1)VVK	3	0.68514	5	1.2598	1.45524	1.43227	0.433289	0.475995	0.45603
whole_GLEAN_10028888	889	0.462	Down	S	PREDICTED: receptor-like protein kinase FERONIA [Ziziphus jujuba]	---	0.924858	1.30215e-23	112.44	SEQGTTTNES(0.003)INVFS(0.925)EIY(0.073)DPK	3	0.71849	1	1.16748	1.25661	1.39214	0.5786	0.66118	0.643216
whole_GLEAN_10013162	1173	2.319	Up	T	GYF domain-containing protein [Arabidopsis thaliana]	---	1	5.56579e-06	122.33	FQQLHIT(1)PR	3	-0.38849	1	0.761438	0.635061	0.57934	1.24118	1.39338	1.34355
whole_GLEAN_10021732	510	0.341	Down	T	Vacuolar protein 8 [Morus notabilis]	---	1	0.0106717	50.149	AIGNLART(1)FR	2	0.10758	2	1.36464	1.53679	1.36528	0.466304	0.571922	0.465979
whole_GLEAN_10000616	39	2.036	Up	S	PREDICTED: CASP-like protein 4A3 isoform X2 [Juglans regia]	---	0.999996	6.25145e-14	107.41	DSESSGQMDS(1)PHS(1)PLR	3	-0.14767	3	0.712856	0.821481	0.740301	1.39124	1.42267	1.50723
whole_GLEAN_10013431	519	2.42	Up	S	PREDICTED: GBF-interacting protein 1-like isoform X2 [Ziziphus jujuba]	---	0.995929	0.0300479	41.117	KES(0.719)S(0.285)S(0.996)PR	2	-2.0006	1	0.550847	0.679764	0.623687	1.21472	1.56144	1.50911
whole_GLEAN_10009891	716	2.124	Up	S	Nuclear-interacting partner of ALK [Morus notabilis]	---	0.958452	0.00737392	73.885	LFMS(0.958)PS(0.042)PK	2	0.32273	2	0.66092	0.728137	0.634123	1.22467	1.4228	1.347
whole_GLEAN_10009891	26	2.608	Up	S	Nuclear-interacting partner of ALK [Morus notabilis]	---	0.956007	1.16395e-17	151.38	S(0.956)PS(0.021)S(0.021)S(0.001)LSVQTSR	2	0.15065	2	0.666667	0.617871	0.559242	1.29488	1.43523	1.45846
whole_GLEAN_10025206	215	0.28	Down	S	PREDICTED: stem-specific protein TSJT1 [Ziziphus jujuba]	---	0.986841	4.82771e-34	191.78	VDS(0.987)S(0.013)GEVCGANFK	2	-0.22125	7	1.33951	1.63074	1.55482	0.368421	0.396083	0.435982
whole_GLEAN_10025206	18	4.399	Up	S	PREDICTED: stem-specific protein TSJT1 [Ziziphus jujuba]	---	0.986616	7.90358e-24	114.74	SVAQSPEALQS(0.987)PHS(0.013)DAVSALK	3	-0.4441	2	0.396825	0.377694	0.393195	1.65241	1.80413	1.72958
whole_GLEAN_10009500	693	0.466	Down	T	Receptor-like protein kinase FERONIA [Morus notabilis]	---	0.999998	9.25568e-11	106.75	TGPTLDNTHVS(1)T(1)VVK	2	1.4444	3	1.51907	1.67742	1.57047	0.628571	0.683775	0.731925
whole_GLEAN_10009500	508	0.329	Down	S	Receptor-like protein kinase FERONIA [Morus notabilis]	---	0.938637	5.77597e-30	145.55	TNT(0.001)T(0.04)GS(0.939)YT(0.02)SSLPSNLCR	2	0.12727	3	1.63624	1.88359	1.77718	0.57619	0.568709	0.584078
whole_GLEAN_10009500	866	2.103	Up	S	Receptor-like protein kinase FERONIA [Morus notabilis]	---	0.981498	5.80036e-43	136.77	S(0.981)LAS(0.019)EDSDGLTPSAVFSQIMNPK	4	-0.7216	1	0.967302	0.681627	0.573154	1.17222	1.17219	1.20552
whole_GLEAN_10027270	596	2.422	Up	S	PREDICTED: myosin-binding protein 1 [Jatropha curcas]	---	1	0.00025496	98.942	GGFDLPIS(1)PK	2	0.40762	4	0.675581	0.676546	0.719109	1.79093	1.90433	1.74194
whole_GLEAN_10027270	586	2.086	Up	S	PREDICTED: myosin-binding protein 1 [Jatropha curcas]	---	0.996414	1.68181e-05	120.55	VLLSQLS(0.996)S(0.004)K	3	0.50575	2	0.766362	0.759021	0.77227	1.69625	1.5343	1.61121
whole_GLEAN_10019004	147	5.009	Up	S	Serine/threonine-protein kinase ULK4 [Morus notabilis]	---	0.993669	0.00177298	83.438	RLS(0.994)DIS(0.006)K	3	0.10367	1	0.608947	0.542406	0.483955	2.11132	2.31777	2.42424
whole_GLEAN_10021325	324	0.15	Down	S	Asparagine--tRNA ligase, cytoplasmic 2 [Morus notabilis]	---	0.999833	1.31911e-18	145.43	RSES(1)NKEALVAAAR	2	-0.45969	6	1.70784	1.95956	1.87978	0.253534	0.292891	0.282752
whole_GLEAN_10011808	1163	2.372	Up	S	PREDICTED: protein TSS [Ziziphus jujuba]	---	1	1.28833e-13	120.4	S(1)APAS(1)PAPIDPVTK	3	0.28195	4	0.590674	0.625714	0.556	1.20938	1.18608	1.31873
whole_GLEAN_10011808	1167	2.11	Up	S	PREDICTED: protein TSS [Ziziphus jujuba]	---	0.999998	1.28833e-13	120.4	S(1)APAS(1)PAPIDPVTK	3	0.28195	4	0.683938	0.71	0.602667	1.13015	1.17776	1.2717
whole_GLEAN_10028992	479	0.439	Down	S	Zinc finger CCCH domain-containing protein 17 [Morus notabilis]	---	0.836886	0.000232102	65.231	GRLS(0.837)PS(0.163)RPQTSTYQGR	3	-0.0011538	4	2.25346	1.38407	1.74373	0.608044	0.774545	0.764706
whole_GLEAN_10028992	387	0.463	Down	T	Zinc finger CCCH domain-containing protein 17 [Morus notabilis]	---	0.771552	3.35597e-13	128.38	KS(0.312)NS(0.913)PDNT(0.772)NGS(0.003)DLR	2	0.90209	2	2.26728	1.18634	1.61649	0.700068	0.842182	0.748974
whole_GLEAN_10028992	383	0.356	Down	S	Zinc finger CCCH domain-containing protein 17 [Morus notabilis]	---	0.913453	3.35597e-13	128.38	KS(0.312)NS(0.913)PDNT(0.772)NGS(0.003)DLR	2	0.90209	2	2.30415	1.4367	1.84409	0.637355	0.774545	0.657319
whole_GLEAN_10028992	381	0.319	Down	S	Zinc finger CCCH domain-containing protein 17 [Morus notabilis]	---	0.966794	1.48554e-08	103.4	KS(0.967)NS(0.785)PDNT(0.243)NGS(0.006)DLR	3	0.18895	1	2.30415	1.56757	1.90681	0.615542	0.757818	0.607387
whole_GLEAN_10025766	32	0.317	Down	S	Phospholipase A1-IIdelta [Morus notabilis]	---	0.820839	2.2874e-10	95.954	AAAEGS(0.821)PS(0.179)WDELLGSK	3	1.1137	1	2.23592	2.59667	2.40203	0.750726	0.741251	0.762102
whole_GLEAN_10020586	758	2.41	Up	T	PREDICTED: probable LRR receptor-like serine/threonine-protein kinase At1g56140 isoform X2 [Populus euphratica]	---	0.996753	5.86689e-11	87.319	DMTGSLLSEDVET(0.997)PS(0.003)S(0.001)SSK	3	-0.79982	2	0.842992	0.787629	0.765831	1.2659	1.58733	1.84586
whole_GLEAN_10026589	1119	2.024	Up	S	Serine/threonine-protein kinase VPS15 [Morus notabilis]	---	0.956809	0.000526054	70.889	FQDMGLS(0.043)S(0.957)PAK	3	-0.058532	1	0.693086	0.716895	0.671918	1.31175	1.46889	1.36023
whole_GLEAN_10010717	350	0.491	Down	S	PREDICTED: eukaryotic translation initiation factor 4B3 [Ziziphus jujuba]	---	0.967993	0.0268312	61.213	S(0.032)FGS(0.968)GNGR	2	-0.14388	1	1.30885	1.42579	1.57835	0.746706	0.845798	0.775627
whole_GLEAN_10004991	334	0.448	Down	S	Putative glucose-6-phosphate 1-epimerase [Morus notabilis]	---	0.970445	3.24106e-11	88.565	QELSAVPSS(0.001)Y(0.028)CS(0.97)GQLDPQK	3	0.31267	5	1.23622	1.44055	1.46569	0.535097	0.609442	0.657282
whole_GLEAN_10022268	532	0.417	Down	T	PREDICTED: eukaryotic translation initiation factor 3 subunit C [Vitis vinifera]	---	0.997399	0.00486914	57.434	Y(0.003)HEKT(0.997)PEQER	3	0.066812	1	1.25335	1.15487	1.42648	0.66191	0.692571	0.594385
whole_GLEAN_10026281	579	2.459	Up	S	PREDICTED: villin-3 isoform X1 [Ziziphus jujuba]	---	0.992854	6.3448e-83	186.84	ASALAALSSAFNPS(0.007)GKS(0.993)PPGQDK	5	-0.043469	4	0.671906	0.62488	0.600985	1.24821	1.43282	1.4779
whole_GLEAN_10026757	80	0.255	Down	S	PREDICTED: 40S ribosomal protein S27-2-like [Cucumis melo]	---	1	0.000299935	90.913	LTEGCS(1)FRR	3	-0.32709	2	1.63941	1.8006	1.51034	0.309615	0.333975	0.38576
whole_GLEAN_10015355	769	0.324	Down	T	Regulatory-associated protein of TOR 1 [Morus notabilis]	---	0.997331	2.93698e-06	120.9	VGT(0.997)DNLS(0.003)LVR	2	0.63785	1	1.37115	1.52521	1.52984	0.429009	0.474478	0.495585
whole_GLEAN_10018006	310	2.164	Up	S	PREDICTED: proteoglycan 4-like [Gossypium hirsutum]	---	0.955685	0.000746801	85.271	S(0.044)PES(0.956)EEAPGMR	2	0.024572	3	0.763547	0.861025	0.894319	1.76218	1.86431	1.93491
whole_GLEAN_10018006	196	2.692	Up	S	PREDICTED: proteoglycan 4-like [Gossypium hirsutum]	---	0.954266	6.18047e-52	144.4	SPPLSTSAVPVTTT(0.001)T(0.008)S(0.128)S(0.841)VPS(0.067)S(0.954)PIR	3	-2.1904	32	0.785714	0.839407	0.803299	1.78797	2.05015	2.16272
whole_GLEAN_10016347	34	2.01	Up	S	Phospholipid-transporting ATPase 1 [Morus notabilis]	---	0.989041	7.26439e-10	149	ES(0.011)S(0.989)FGDHQPR	2	-0.080675	3	0.849097	0.801397	0.694818	1.04888	1.33299	1.39627
whole_GLEAN_10016347	21	2.065	Up	S	Phospholipid-transporting ATPase 1 [Morus notabilis]	---	0.890978	2.58398e-23	121.56	PAESSLNIEPAFS(0.065)S(0.044)AS(0.891)R	2	0.48474	1	0.906482	0.702595	0.634357	1.50305	1.07194	1.31017
whole_GLEAN_10026473	299	0.423	Down	S	putative ADP-ribosylation factor GTPase-activating protein AGD14 [Morus notabilis]	---	0.991478	3.7118e-10	85.913	T(0.009)AS(0.031)S(0.103)S(0.433)S(0.433)LGS(0.991)ANGNPAEVK	3	0.67804	1	1.43841	1.50563	1.40179	0.488235	0.569089	0.592631
whole_GLEAN_10010303	440	0.298	Down	S	Phospholipase C 3 [Morus notabilis]	---	0.999914	0.00792394	82.287	YCDS(1)AFK	2	-0.44193	1	1.33124	1.39223	1.31514	0.390445	0.329041	0.392351
whole_GLEAN_10017305	287	0.452	Down	S	Protein STRUBBELIG-RECEPTOR FAMILY 8 [Morus notabilis]	---	1	6.43203e-05	68.525	VMVDNLHAKNGS(1)AK	4	-0.73578	2	1.60709	1.65662	1.6398	0.680137	0.708364	0.741867
whole_GLEAN_10023369	105	2.536	Up	S	phosphoprotein ECPP44 [Cajanus cajan]	---	0.91013	8.78325e-36	140.41	S(0.011)NS(0.91)S(0.059)S(0.015)S(0.004)SSSDEEEEGEDGEKK	3	-0.26955	2	0.789345	0.872531	0.830245	1.91961	2.10753	2.10559
whole_GLEAN_10027414	181	2.062	Up	S	PREDICTED: zinc finger CCCH domain-containing protein ZFN-like isoform X3 [Prunus mume]	---	0.999999	0.00360651	98.04	ASFIPS(1)PR	2	-0.23055	2	0.7041	0.770306	0.667539	1.37699	1.36199	1.37679
whole_GLEAN_10027497	56	2.312	Up	S	2-oxoglutarate/malate translocator [Morus notabilis]	---	0.871607	0.0064258	68.563	VVS(0.872)T(0.108)DGLS(0.02)R	2	0.16313	1	0.610096	0.608856	0.625407	1.50672	1.60231	1.44624
whole_GLEAN_10022390	680	0.455	Down	S	LETM1-like protein [Medicago truncatula]	---	0.992289	2.87851e-45	165.85	S(0.008)ADQS(0.992)ENEEDIELGDENSK	2	0.50839	3	1.54792	1.2476	1.65582	0.726911	0.840744	0.753511
whole_GLEAN_10016313	37	2.422	Up	T	PREDICTED: nuclear pore complex protein NUP1 [Prunus mume]	---	0.998619	1.30029e-06	85.496	IES(0.001)EGFPKT(0.999)PVPGNR	3	-0.2162	1	0.636004	0.568798	0.625536	1.17892	1.47342	1.51499
whole_GLEAN_10011339	643	0.314	Down	T	putative inactive receptor kinase [Morus notabilis]	---	0.786644	6.76526e-15	125.03	S(0.213)T(0.787)AREEDNPQPELVK	3	0.29082	1	1.57486	1.57262	1.59436	0.455545	0.520833	0.500466
whole_GLEAN_10015902	25	0.39	Down	S	PREDICTED: probable pectate lyase 4 [Prunus mume]	---	0.999997	0.000106842	104.82	YDAS(1)LRPNR	3	-0.21958	2	1.33083	1.34612	1.47154	0.562921	0.554415	0.573805
whole_GLEAN_10009521	174	2.073	Up	S	PREDICTED: pectin acetylesterase 8-like [Ziziphus jujuba]	---	0.838654	0.00291606	41.256	NAILS(0.156)GCS(0.839)AGGLAS(0.005)ILNCDR	3	3.4509	1	0.86335	0.795552	0.850427	1.24199	1.41547	1.76259
whole_GLEAN_10021643	274	0.357	Down	S	Phosphoserine aminotransferase [Morus notabilis]	---	0.998656	4.89706e-11	95.195	DLIGS(0.999)AQAS(0.001)TPVMLDYK	3	0.10055	3	1.59649	1.73772	1.49274	0.489478	0.583898	0.532934
whole_GLEAN_10027436	22	2.241	Up	S	putative protein phosphatase 2C 33 [Morus notabilis]	---	1	4.70929e-29	123.31	S(1)PHAAAAAAAGS(1)PLS(1)PNAGSK	3	-0.24788	1	0.654906	0.584112	0.573086	1.25926	1.32622	1.28424
whole_GLEAN_10027202	576	2.121	Up	S	PREDICTED: protein MON2 homolog isoform X1 [Ziziphus jujuba]	---	0.998022	0.000693812	87.083	SSALQS(0.998)PGS(0.002)K	3	0.39399	3	0.723845	0.650043	0.72549	1.09287	1.30177	1.53909
whole_GLEAN_10005947	1072	0.387	Down	S	Protein transport protein Sec16B [Morus notabilis]	---	0.877609	2.83546e-05	117.94	S(0.122)VS(0.878)EPDFSR	2	-0.12686	3	1.49661	1.74015	1.57569	0.510152	0.534555	0.609799
whole_GLEAN_10017302	200	3.033	Up	S	PREDICTED: chromatin remodeling protein EBS [Ziziphus jujuba]	---	0.895876	2.98068e-58	205.65	SQNAFPS(0.896)S(0.104)PIADTK	2	0.2715	3	0.689655	0.724752	0.686901	2.02985	1.98193	2.08352
whole_GLEAN_10017302	201	3.393	Up	S	PREDICTED: chromatin remodeling protein EBS [Ziziphus jujuba]	---	0.990157	2.27345e-12	119.51	SQNAFPS(0.01)S(0.99)PIADTK	3	-0.27321	6	0.645768	0.693069	0.679233	2.13433	1.96185	2.30474
whole_GLEAN_10017302	133	2.789	Up	T	PREDICTED: chromatin remodeling protein EBS [Ziziphus jujuba]	---	0.999997	0.000125586	105.4	AATGAFT(1)PDR	2	0.47978	1	0.661442	0.772277	0.728435	2.04726	1.83133	2.0316
whole_GLEAN_10030073	288	2.807	Up	S	PREDICTED: 6-phosphofructo-2-kinase/fructose-2,6-bisphosphatase [Vitis vinifera]	---	0.997436	1.91391e-08	142.77	SVGT(0.003)LS(0.997)PLQK	3	-0.21187	3	0.546935	0.595314	0.542828	1.31769	1.42125	1.52391
whole_GLEAN_10017833	194	2.253	Up	S	PREDICTED: mediator-associated protein 2 [Vitis vinifera]	---	0.773293	0.00216042	57.267	HVAEPS(0.773)RS(0.227)LDR	4	-0.25827	1	1.00455	0.904968	0.598935	0.996327	1.20198	1.34917
whole_GLEAN_10017833	196	2.339	Up	S	PREDICTED: mediator-associated protein 2 [Vitis vinifera]	---	0.976425	4.56953e-13	152.01	HVAEPS(0.024)RS(0.976)LDR	3	-0.044592	2	0.88851	0.903888	0.602484	0.986226	1.25248	1.40909
whole_GLEAN_10016543	634	2.302	Up	S	PREDICTED: ABC transporter B family member 2-like [Prunus mume]	---	0.999921	1.05933e-10	84.576	LPS(0.611)VNS(0.39)NLGRPPS(0.999)IKYS(1)R	4	-0.45587	1	0.72517	0.662907	0.580292	1.14525	1.26938	1.33594
whole_GLEAN_10023734	6	2.028	Up	S	Ankyrin repeat-containing protein [Morus notabilis]	---	0.907743	0.00784263	114.86	QVS(0.908)FS(0.091)S(0.001)R	2	-0.39352	1	0.709074	0.651636	0.699623	1.88612	1.05995	1.4185
whole_GLEAN_10013478	692	2.024	Up	S	PREDICTED: receptor-like serine/threonine-protein kinase ALE2 isoform X2 [Fragaria vesca subsp. vesca]	---	0.999924	1.36891e-17	171.99	SYS(1)QDRDDNR	2	-0.14575	2	0.684474	0.855932	0.589831	0.999319	1.14622	1.19388
whole_GLEAN_10014117	524	0.234	Down	S	PREDICTED: coatomer subunit gamma-2 [Ziziphus jujuba]	---	1	1.22174e-41	196.33	CVYDS(1)DDEVRDR	2	-0.5017	2	1.67658	2.05753	1.83495	0.386689	0.408747	0.429174
whole_GLEAN_10016750	572	4.396	Up	S	Zinc finger CCCH domain-containing protein 30 [Morus notabilis]	---	0.970554	6.15209e-14	95.122	TVDHHLLQAS(0.029)FGVQS(0.971)PGR	3	2.7137	2	0.61079	0.660787	0.548661	2.09874	2.15927	2.41201
whole_GLEAN_10016750	577	5.429	Up	S	Zinc finger CCCH domain-containing protein 30 [Morus notabilis]	---	0.935357	4.09689e-05	54.865	TVDHHLLQAS(0.473)FGVQS(0.592)PGRMS(0.935)PR	4	-1.0286	1	0.558125	0.613297	0.468321	2.43697	2.2621	2.54244
whole_GLEAN_10016750	374	2.922	Up	S	Zinc finger CCCH domain-containing protein 30 [Morus notabilis]	---	0.999723	4.01855e-11	88.573	TEELRPLYVSTGSAVPS(1)PR	4	-0.31807	3	0.678227	0.765943	0.676029	1.80042	1.95363	1.97516
whole_GLEAN_10016750	555	6.424	Up	S	Zinc finger CCCH domain-containing protein 30 [Morus notabilis]	---	0.999952	1.73396e-52	150.34	SALLNQFQQQQSMLSPINTAVLS(1)PK	3	0.41319	2	0.444444	0.469471	0.439582	2.61975	2.6875	2.82402
whole_GLEAN_10016750	585	5.244	Up	S	Zinc finger CCCH domain-containing protein 30 [Morus notabilis]	---	1	5.30323e-07	109.96	S(1)VEPIS(1)PMGAR	2	-1.44	5	0.501606	0.497965	0.510124	2.32143	2.6371	2.67495
whole_GLEAN_10016750	623	3.272	Up	S	Zinc finger CCCH domain-containing protein 30 [Morus notabilis]	---	0.946076	3.80544e-08	77.959	DLGSNNAAS(0.014)FIGS(0.946)PMS(0.038)PWS(0.002)K	3	0.921	1	0.584457	0.727951	0.649902	1.86555	2.23185	2.12629
whole_GLEAN_10016750	526	5.438	Up	T	Zinc finger CCCH domain-containing protein 30 [Morus notabilis]	---	0.876901	1.4167e-08	99.044	YSDHLAAS(0.026)T(0.877)FS(0.097)PTHK	3	-0.59169	1	0.558767	0.651289	0.470934	2.05882	2.48185	2.56108
whole_GLEAN_10022654	60	0.489	Down	S	putative receptor-like protein kinase [Morus notabilis]	---	0.989888	1.4671e-33	197.68	RT(0.01)S(0.99)FPSFPQR	3	1.1211	3	1.24225	1.5027	1.3377	0.589744	0.693939	0.653696
whole_GLEAN_10007734	137	0.224	Down	S	putative S-adenosylmethionine-dependent methyltransferase [Morus notabilis]	---	0.999428	0.000307629	69.456	YFAS(0.001)GVPGS(0.999)FHR	3	0.0081367	1	2.32187	2.12472	2.99432	0.544064	0.696701	0.67208
whole_GLEAN_10010563	4	0.397	Down	S	Glyceraldehyde-3-phosphate dehydrogenase A [Morus notabilis]	---	1	6.30533e-71	169.7	GGS(1)S(1)GKEEGWEEHEHEHEHEQQK	5	0.081517	2	1.3692	1.51823	1.47099	0.465781	0.498439	0.583927
whole_GLEAN_10010563	5	0.397	Down	S	Glyceraldehyde-3-phosphate dehydrogenase A [Morus notabilis]	---	1	6.30533e-71	169.7	GGS(1)S(1)GKEEGWEEHEHEHEHEQQK	5	0.081517	2	1.3692	1.51823	1.47099	0.465781	0.498439	0.583927
whole_GLEAN_10015776	74	0.419	Down	S	PREDICTED: ACT domain-containing protein ACR11 [Ziziphus jujuba]	---	0.990204	2.52265e-12	87.352	ASPSTALEDGNFS(0.99)DADT(0.01)IPTPK	3	0.44008	1	1.30938	1.54925	1.6175	0.536991	0.769096	0.677788
whole_GLEAN_10020846	23	2.327	Up	S	Equilibrative nucleoside transporter 4 [Morus notabilis]	---	1	1.05874e-36	124.48	GQSQTPGDEADPLIVLLPAGES(1)PAAK	4	-0.015241	3	0.536585	0.676273	0.665335	1.14848	1.43825	1.54855
whole_GLEAN_10008269	318	0.248	Down	S	PREDICTED: E3 ubiquitin-protein ligase RHF2A [Vitis vinifera]	---	0.978033	1.42238e-15	140.68	NT(0.021)S(0.978)MADLGS(0.001)EVK	2	-0.61351	2	1.65887	1.8622	1.80769	0.340816	0.808	0.448727
whole_GLEAN_10008269	346	0.385	Down	T	PREDICTED: E3 ubiquitin-protein ligase RHF2A [Vitis vinifera]	---	0.999998	8.53369e-17	119.53	LET(1)RDNSR	3	0.075128	3	1.47906	1.76233	1.55831	0.397279	0.985333	0.600727
whole_GLEAN_10015497	140	2.656	Up	S	PREDICTED: 40S ribosomal protein S10-like [Prunus mume]	---	0.999928	1.10315e-49	131.94	GSGGDFS(1)GDK	2	-0.40542	4	0.568162	0.627505	0.59526	1.37202	1.65668	1.58129
whole_GLEAN_10014834	294	2.082	Up	S	PREDICTED: ankyrin repeat and KH domain-containing protein R11A8.7 [Jatropha curcas]	---	0.897329	2.87462e-06	81.191	QVS(0.102)PNLS(0.897)GMS(0.001)GDAVK	3	-0.63634	2	0.706301	0.635628	0.642012	1.23382	1.42434	1.33661
whole_GLEAN_10029315	99	6.433	Up	S	Protein TRANSPARENT TESTA 1 [Morus notabilis]	---	1	0.00482955	67.507	PRPS(1)PPR	3	-0.2957	1	0.45586	0.436126	0.315985	2.80568	1.98058	2.03279
whole_GLEAN_10020459	127	3.028	Up	S	Polyphenol oxidase [Morus notabilis]	---	0.932363	3.1388e-05	64.749	NCCPPT(0.068)S(0.932)PEIIDYRPPHVR	4	-0.57958	2	0.7035	0.845741	0.711157	1.43359	1.48135	2.1537
whole_GLEAN_10028600	590	0.077	Down	S	Putative phospholipid-transporting ATPase 8 [Morus notabilis]	---	0.99998	1.52453e-07	104.88	GTQHEADDRS(1)YHK	4	0.3103	3	5.81768	6.19149	6.54348	0.462444	0.449784	0.505772
whole_GLEAN_10028600	1295	0.141	Down	S	Putative phospholipid-transporting ATPase 8 [Morus notabilis]	---	0.945473	1.59287e-14	70.346	FQPMYHDLIQQNLIENQNQNQTDDAGES(0.054)GLS(0.945)PPR	4	-1.5024	1	5.81215	5.57447	4.35326	0.502242	0.585853	0.614623
whole_GLEAN_10030032	171	2.916	Up	T	Phospholipase C 4 [Morus notabilis]	---	0.836168	7.9029e-07	102.65	WFASVPAS(0.164)T(0.836)QPNR	3	-0.028303	1	0.659933	0.732988	0.801037	1.83524	2.22404	2.33611
whole_GLEAN_10027656	361	0.422	Down	S	PREDICTED: zinc finger CCCH domain-containing protein 13 [Prunus mume]	---	1	3.63843e-29	147.56	THTHDNEGS(1)QGK	3	0.25591	3	1.15963	1.31227	1.39816	0.760047	0.688272	0.590244
whole_GLEAN_10009504	538	0.421	Down	S	putative inactive receptor kinase [Morus notabilis]	---	1	2.01121e-67	215	APVQS(1)PGRDDVVDLPR	4	-0.92682	6	1.27063	1.44683	1.40019	0.591814	0.607106	0.590164
whole_GLEAN_10009504	619	0.426	Down	S	putative inactive receptor kinase [Morus notabilis]	---	0.999225	4.64494e-37	142.65	MIEEIRPPDS(0.988)ES(0.012)RPS(0.999)PEDSK	4	-0.17039	7	1.30326	1.4761	1.3553	0.559735	0.632184	0.577628
whole_GLEAN_10009504	614	0.333	Down	S	putative inactive receptor kinase [Morus notabilis]	---	0.988416	4.64494e-37	142.65	MIEEIRPPDS(0.988)ES(0.012)RPS(0.999)PEDSK	4	-0.17039	5	1.35413	1.59317	1.42789	0.481195	0.557994	0.47541
whole_GLEAN_10006524	487	0.274	Down	S	Receptor-like protein kinase THESEUS 1 [Morus notabilis]	---	0.999404	4.73997e-57	199.99	SATASCIS(0.999)LASSNLGR	3	-0.19962	2	1.8331	1.70267	2.01166	0.483945	0.51633	0.551811
whole_GLEAN_10029222	162	2.559	Up	S	Zinc transporter 5 [Morus notabilis]	---	0.988104	0.000160839	90.725	APAT(0.012)AS(0.988)VGDEER	2	0.9863	1	0.655795	0.76256	0.708902	1.41604	2.23108	1.81413
whole_GLEAN_10011975	943	2.291	Up	T	PREDICTED: WD repeat-containing protein 11 [Juglans regia]	---	1	0.000914753	80.312	RPHLIPGT(1)PK	4	-0.2593	2	0.631734	0.742058	0.656284	1.15611	1.18315	1.50363
whole_GLEAN_10010745	1572	2.469	Up	S	PREDICTED: CCR4-NOT transcription complex subunit 1 isoform X2 [Ziziphus jujuba]	---	0.799448	1.20366e-07	71.696	ES(0.02)GAS(0.179)S(0.799)PLPS(0.001)PAIAVAAAER	3	0.25648	1	0.620902	0.857143	0.614256	1.27189	1.15916	1.51673
whole_GLEAN_10022663	985	2.091	Up	S	Ethylene-insensitive protein 2 [Morus notabilis]	---	0.996993	2.40731e-11	116.86	AGAPLAFDELS(0.997)PS(0.003)K	3	-0.16048	3	0.674038	0.786538	0.643337	1.3247	1.3354	1.34547
whole_GLEAN_10022663	476	2.242	Up	S	Ethylene-insensitive protein 2 [Morus notabilis]	---	1	3.53154e-19	127.37	SASVPLDAQAWNWDS(1)PK	3	1.0774	4	0.656731	0.603846	0.637584	1.30421	1.49172	1.42976
whole_GLEAN_10022707	630	0.498	Down	S	Protein IQ-DOMAIN 1 [Morus notabilis]	---	0.999577	2.31993e-14	114.75	GGPNEKDS(1)NNDNASVR	3	-0.4997	1	1.36375	1.49693	1.46975	0.544037	0.78481	0.731791
whole_GLEAN_10024493	76	0.459	Down	T	PREDICTED: BAG family molecular chaperone regulator 7-like [Juglans regia]	---	0.981981	5.73492e-09	122.33	VERT(0.982)PS(0.018)FSTYR	3	-0.4578	2	1.41431	1.71811	1.59009	0.681784	0.750943	0.730428
whole_GLEAN_10023101	76	2.233	Up	S	Protein transport protein Sec16B [Morus notabilis]	---	0.85598	1.2091e-35	149.07	S(0.139)DS(0.856)PIGQS(0.004)S(0.001)ESSTLGSGIK	2	-0.11775	5	0.65304	0.643505	0.635996	1.26673	1.38735	1.41996
whole_GLEAN_10021265	157	2.053	Up	S	PREDICTED: formin-like protein 1 [Prunus mume]	---	0.991988	0.0227421	69.345	T(0.007)YRS(0.992)ENS(0.5)S(0.501)R	2	0.16494	2	0.781974	0.795781	0.724587	1.26803	1.45997	1.48741
whole_GLEAN_10021265	838	2.1	Up	S	PREDICTED: formin-like protein 1 [Prunus mume]	---	0.999718	5.43823e-05	102.5	SVLPS(1)PNTENR	2	-0.17625	1	0.841202	0.735021	0.748914	1.14784	1.47083	1.57305
whole_GLEAN_10021265	160	2.053	Up	S	PREDICTED: formin-like protein 1 [Prunus mume]	---	0.766709	0.0227421	69.345	T(0.022)Y(0.002)RS(0.974)ENS(0.767)S(0.235)R	3	-0.92309	2	0.781974	0.795781	0.724587	1.26803	1.45997	1.48741
whole_GLEAN_10004588	656	2.238	Up	S	PREDICTED: conserved oligomeric Golgi complex subunit 1 [Juglans regia]	---	0.994682	6.51526e-36	149.07	APTDS(0.019)PS(0.119)ALNS(0.867)PGRKS(0.995)PR	4	-0.15038	2	0.606897	0.662069	0.609031	1.20627	1.32694	1.36308
whole_GLEAN_10021466	610	2.697	Up	S	CLIP-associating protein 1-B [Morus notabilis]	---	0.99604	4.15931e-28	161.59	SS(0.004)S(0.996)LDLGVEPPSAR	2	-0.33469	2	0.583569	0.589666	0.555332	1.35781	1.43669	1.49749
whole_GLEAN_10021551	206	2.767	Up	S	adaptin ear-binding coat-associated protein 1 [Medicago truncatula]	---	1	3.3944e-15	117.77	IRS(1)PLPPPPNDPAASR	3	0.26957	1	0.808271	0.741309	0.553063	1.3445	1.17211	1.5303
whole_GLEAN_10025193	439	0.473	Down	S	Protein IQ-DOMAIN 31 [Morus notabilis]	---	1	0.0068149	61.691	RAS(1)IEGR	3	-0.2111	1	2.1604	1.88671	1.65837	0.731582	0.73816	0.784856
whole_GLEAN_10025781	14	2.035	Up	S	PREDICTED: protein LIGHT-DEPENDENT SHORT HYPOCOTYLS 10 [Eucalyptus grandis]	---	0.999987	2.58599e-28	119.48	GTYAEGS(1)GGDPPAAAAATPSR	2	1.1017	2	0.749507	0.933709	0.845948	1.55686	1.26486	1.72124
whole_GLEAN_10029941	197	0.491	Down	S	PREDICTED: myosin-11-like [Pyrus x bretschneideri]	---	0.895406	0.00031788	107.09	AS(0.104)S(0.895)GPDLSK	2	-0.21281	1	1.21979	1.26843	1.4325	0.731776	0.863378	0.70283
whole_GLEAN_10028649	583	0.272	Down	S	PREDICTED: xyloglucan glycosyltransferase 4 [Ricinus communis]	---	0.987215	6.07439e-06	97.352	RYS(0.987)ES(0.013)GLELLSK	2	0.86769	3	3.59494	2.36797	3.07292	0.737201	0.802215	0.834557
whole_GLEAN_10028649	585	0.489	Down	S	PREDICTED: xyloglucan glycosyltransferase 4 [Ricinus communis]	---	0.934688	9.56244e-05	89.46	YS(0.065)ES(0.935)GLELLSK	3	0.96109	1	3.06962	1.57143	2.02083	0.763367	0.881857	0.987578
whole_GLEAN_10016054	292	0.412	Down	S	PREDICTED: importin-9 isoform X1 [Ziziphus jujuba]	---	0.999946	2.28176e-130	248.47	SSVEDTEDLHDGRYDS(1)DGSEK	3	0.032003	3	1.73428	1.68489	1.7016	0.54343	0.681481	0.701238
whole_GLEAN_10018180	130	0.44	Down	S	PREDICTED: dihydrolipoyl dehydrogenase 1, mitochondrial [Ziziphus jujuba]	---	1	0.00624573	53.237	HS(1)FAHHGVK	4	0.42316	1	1.18802	1.36825	1.41511	0.428571	0.476015	0.622733
whole_GLEAN_10021680	66	2.224	Up	S	Phospholipase D delta [Morus notabilis]	---	1	1.82327e-05	62.052	RAPDPADS(1)DADS(1)AAGS(1)DHRR	3	0.53037	1	0.73646	0.890511	0.739837	1.82327	1.60583	1.64503
whole_GLEAN_10028044	352	2.163	Up	S	Protein PEROXIN-4 [Morus notabilis]	---	0.922149	2.83782e-27	179.14	MDLLSGDDFS(0.078)S(0.922)PK	2	-0.1246	4	0.729581	0.66271	0.646217	1.16109	1.25349	1.39782
whole_GLEAN_10028044	351	2.398	Up	S	Protein PEROXIN-4 [Morus notabilis]	---	0.937618	1.31168e-42	204.23	MDLLSGDDFS(0.938)S(0.062)PK	3	-0.39632	5	0.671082	0.548961	0.587935	1.19276	1.41938	1.40972
whole_GLEAN_10013917	193	0.326	Down	S	PREDICTED: protein MODIFIER OF SNC1 1 [Ziziphus jujuba]	---	0.958233	1.14164e-43	145.65	NTDPQDPSCQGRPGS(0.958)S(0.034)S(0.008)GGVGR	3	0.057465	3	1.58959	1.70488	1.64774	0.551444	0.45447	0.537845
whole_GLEAN_10006285	22	2.374	Up	S	ATP synthase subunit beta [Morus notabilis]	---	0.967782	0.00590183	48.216	S(0.032)HPKS(0.968)PIGNPNPR	3	0.64667	1	0.783203	0.710088	0.592738	1.34729	1.20406	1.40722
whole_GLEAN_10016857	812	0.349	Down	S	Serine/threonine-protein kinase [Morus notabilis]	---	0.99985	0.000114338	114.72	DFLS(1)DIFSK	3	-0.77272	2	1.36926	1.55621	1.54721	0.443309	0.502874	0.539589
whole_GLEAN_10016857	156	0.263	Down	S	Serine/threonine-protein kinase [Morus notabilis]	---	0.999438	0.00859935	66.84	MSSGYES(0.999)NR	2	0.93063	2	1.45509	1.65005	1.61015	0.411645	0.414751	0.423265
whole_GLEAN_10016857	152	0.477	Down	S	Serine/threonine-protein kinase [Morus notabilis]	---	0.985304	4.77203e-08	150.09	MS(0.015)S(0.985)GYESNR	2	0.2375	2	1.27944	1.35191	1.40508	0.60572	0.644636	0.670577
whole_GLEAN_10025013	473	3.859	Up	S	PREDICTED: ERAD-associated E3 ubiquitin-protein ligase HRD1B-like [Ziziphus jujuba]	---	0.999939	5.49988e-06	107.53	AEESTYMS(1)PR	2	-0.38204	6	0.544474	0.457483	0.475519	1.44507	1.93131	1.83492
whole_GLEAN_10011825	232	0.321	Down	S	Polyphenol oxidase [Morus notabilis]	---	0.995078	3.67557e-08	88.945	IPPIFT(0.005)DPGS(0.995)PLYDANR	2	0.11417	3	2.10079	2.13628	1.99067	0.6051	0.636673	0.639189
whole_GLEAN_10007244	78	0.334	Down	S	PREDICTED: translation initiation factor IF-3-like [Ziziphus jujuba]	---	0.921633	2.85316e-18	123.55	KT(0.075)ES(0.922)DDEEALDLS(0.003)T(0.001)IR	3	0.082986	1	1.49821	1.82523	1.69072	0.484774	0.658206	0.565
whole_GLEAN_10006330	27	0.281	Down	S	Putative glycosyltransferase 5 [Morus notabilis]	---	0.958092	2.08624e-12	89.723	TAGGGPGLPT(0.003)T(0.01)NS(0.029)NAS(0.958)PAPNGR	2	0.017049	2	2.38422	2.20388	2.30147	0.727995	0.691213	0.646602
whole_GLEAN_10026993	764	2.292	Up	S	RNA ligase, putative [Medicago truncatula]	---	0.978501	8.96452e-16	141.65	EATPS(0.02)S(0.979)PGS(0.001)TVK	2	-0.14931	2	0.788911	0.716981	0.666363	1.18852	1.31651	1.52732
whole_GLEAN_10005342	242	0.353	Down	S	PREDICTED: nuclear cap-binding protein subunit 2-like [Malus domestica]	---	0.995632	0.000926029	64.52	KNS(0.996)DHES(0.004)RPEK	4	-0.31751	2	1.36355	1.50815	1.4415	0.449275	0.482682	0.508754
whole_GLEAN_10024245	949	0.484	Down	S	Nuclear-interacting partner of ALK [Morus notabilis]	---	0.950532	0.00269116	74.941	RHHS(0.951)MS(0.049)R	3	-0.08537	1	1.36645	1.42297	1.23566	0.538111	0.626901	0.597614
whole_GLEAN_10012050	348	2.074	Up	S	PREDICTED: nudix hydrolase 19, chloroplastic [Prunus mume]	---	0.853665	0.00636447	105.46	QLS(0.854)S(0.144)S(0.002)FSNL	2	-0.76229	1	0.596032	1.13008	0.726076	0.761117	1.40693	1.50552
whole_GLEAN_10006252	22	2.889	Up	T	PREDICTED: 40S ribosomal protein S13 [Eucalyptus grandis]	---	0.991668	0.00296571	111.82	T(0.992)PPS(0.008)WLK	3	0.32783	1	0.597377	0.594444	0.654267	1.77856	2.32258	1.89032
whole_GLEAN_10016649	515	2.185	Up	S	PREDICTED: dynamin-related protein 1E [Theobroma cacao]	---	0.993636	7.46366e-42	174.02	GGNQAASVPS(0.004)S(0.994)PS(0.002)ADR	2	0.38228	2	0.626157	0.644828	0.6	1.31927	1.27792	1.31103
whole_GLEAN_10027934	164	0.338	Down	S	Phosphoribosylaminoimidazole-succinocarboxamide synthase [Morus notabilis]	---	1	7.92058e-08	109.04	KCS(1)VFPVEFVVR	3	0.12687	3	1.40744	1.3927	1.45882	0.411631	0.580683	0.492457
whole_GLEAN_10023580	39	4.593	Up	S	zinc finger family protein [Populus trichocarpa]	---	1	3.57719e-22	159.64	ADHHHQS(1)PGGAER	3	-0.12923	2	0.544737	0.320896	0.257453	1.00837	1.18272	1.18235
whole_GLEAN_10023820	143	0.447	Down	S	PREDICTED: probable protein phosphatase 2C 60 [Ziziphus jujuba]	---	1	0.00441744	66.92	KGEFS(1)ER	3	-0.4071	1	1.24936	1.47522	1.29723	0.445465	0.553318	0.580488
whole_GLEAN_10027860	166	0.436	Down	T	PREDICTED: CBL-interacting serine/threonine-protein kinase 8 [Ziziphus jujuba]	---	0.808863	1.0797e-14	110.98	T(0.809)T(0.172)CGT(0.019)PNY(0.001)VAPEVLSHK	3	-0.17598	2	1.16972	1.4733	1.45594	0.327009	0.547847	0.635324
whole_GLEAN_10004147	46	0.264	Down	T	PREDICTED: AT-hook motif nuclear-localized protein 1-like [Juglans regia]	---	0.906842	2.18868e-14	74.282	MENPAQAGGS(0.001)PS(0.008)VAAAPPT(0.907)PVT(0.083)LGMPGAIT(0.001)EK	4	0.44029	2	1.97529	1.65986	2.17987	0.449405	0.651108	0.574776
whole_GLEAN_10004147	37	0.375	Down	S	PREDICTED: AT-hook motif nuclear-localized protein 1-like [Juglans regia]	---	0.924444	1.43536e-27	98.183	MENPAQAGGS(0.924)PS(0.075)VAAAPPTPVTLGMPGAITEK	4	0.11855	4	1.78089	1.46122	1.83828	0.556548	0.776108	0.689869
whole_GLEAN_10024673	747	0.431	Down	S	Mitogen-activated protein kinase kinase kinase 2 [Morus notabilis]	---	1	0.00215392	73.499	S(1)PQHINGR	2	-0.38067	2	1.2695	1.40161	1.54353	0.728947	0.710594	0.665526
whole_GLEAN_10024673	337	0.49	Down	T	Mitogen-activated protein kinase kinase kinase 2 [Morus notabilis]	---	0.998508	8.9373e-16	140.03	IHS(0.983)GT(0.019)VT(0.999)PIHPR	3	0.33808	2	1.39564	1.35443	1.58955	0.55614	0.67528	0.779299
whole_GLEAN_10024673	216	0.465	Down	S	Mitogen-activated protein kinase kinase kinase 2 [Morus notabilis]	---	0.750478	2.98538e-11	100.28	KPVNLPSGNHVLPT(0.25)S(0.75)PK	4	0.42405	1	1.26376	1.42923	1.52612	0.703509	0.687339	0.709153
whole_GLEAN_10030151	626	2.433	Up	S	hydroxyproline-rich glycoprotein [Populus trichocarpa]	---	1	4.17408e-07	117	ANHVVAAAS(1)PK	3	0.31132	8	0.651535	0.673913	0.561869	1.21465	1.24173	1.36698
whole_GLEAN_10029813	20	0.475	Down	S	transmembrane protein [Arabidopsis thaliana]	---	0.999992	2.69322e-44	157.49	TDSEVTSLAAS(0.113)S(0.887)PPRS(1)PPR	3	-0.12397	5	1.81515	1.94932	1.92375	0.753299	0.818836	0.91299
whole_GLEAN_10029813	16	0.399	Down	S	transmembrane protein [Arabidopsis thaliana]	---	0.911975	2.69322e-44	157.49	TDSEVTSLAAS(0.088)S(0.912)PPR	3	0.10149	4	2.13636	2.26014	2.14076	0.718302	0.74985	0.854167
whole_GLEAN_10027552	654	0.2	Down	S	PREDICTED: linoleate 13S-lipoxygenase 2-1, chloroplastic-like [Ziziphus jujuba]	---	1	5.26268e-14	120.77	GVAVEDPS(1)CPHGLK	4	-0.47644	2	1.65213	1.91099	1.89852	0.271529	0.293296	0.378843
whole_GLEAN_10021099	715	0.289	Down	S	PREDICTED: heparanase-like protein 2 [Ziziphus jujuba]	---	1	7.13328e-14	120.32	T(0.14)S(0.167)S(0.786)S(0.907)FDKQLGGS(1)FK	4	0.29968	8	1.12653	1.39883	1.34087	0.339823	0.323171	0.387147
whole_GLEAN_10021099	661	0.484	Down	S	PREDICTED: heparanase-like protein 2 [Ziziphus jujuba]	---	1	3.08537e-05	98.253	ISIPDHGRAS(1)R	3	-0.41947	2	1.03741	1.29657	1.26848	0.511504	0.512195	0.61442
whole_GLEAN_10021099	746	0.441	Down	S	PREDICTED: heparanase-like protein 2 [Ziziphus jujuba]	---	0.998439	1.07835e-05	70.699	T(0.363)PS(0.588)S(0.054)VDKQPS(0.998)RGS(0.997)FK	5	-0.21898	1	1.11565	1.27392	1.27828	0.431858	0.483232	0.564263
whole_GLEAN_10021099	749	0.465	Down	S	PREDICTED: heparanase-like protein 2 [Ziziphus jujuba]	---	0.99994	3.89785e-06	82.56	QPSRGS(1)FK	3	0.11042	3	1.05578	1.23521	1.27451	0.564602	0.564024	0.592476
whole_GLEAN_10021099	574	0.426	Down	S	PREDICTED: heparanase-like protein 2 [Ziziphus jujuba]	---	0.889929	0.00167663	84.568	T(0.007)VS(0.89)FS(0.103)FK	3	0.17564	1	1.02857	1.33674	1.28431	0.492035	0.5	0.547022
whole_GLEAN_10012949	374	2.22	Up	T	PREDICTED: plant intracellular Ras-group-related LRR protein 6 isoform X2 [Juglans regia]	---	0.926278	6.1938e-19	101.66	LPQSEES(0.002)EAT(0.072)T(0.926)PKKEDVIAMASR	4	0.063816	5	0.690265	0.619653	0.603604	1.19949	1.29375	1.34014
whole_GLEAN_10022328	115	2.047	Up	S	PREDICTED: BEL1-like homeodomain protein 1 [Ziziphus jujuba]	---	0.999928	5.00954e-05	65.833	VHYNLWAPPPDAS(1)PAARDT(1)PR	4	0.43394	3	0.801183	0.757153	0.739788	1.29075	1.41431	1.51404
whole_GLEAN_10022328	121	2.405	Up	T	PREDICTED: BEL1-like homeodomain protein 1 [Ziziphus jujuba]	---	0.999965	0.000954687	47.274	VHYNLWAPPPDAS(1)PAARDT(1)PR	4	0.43394	2	0.734664	0.710932	0.679274	1.34802	1.57675	1.63343
whole_GLEAN_10022328	482	0.459	Down	S	PREDICTED: BEL1-like homeodomain protein 1 [Ziziphus jujuba]	---	0.963445	1.47591e-91	217.7	EKS(0.963)PGS(0.035)NT(0.001)NTNTDNQTASFTPK	4	0.016361	2	1.13747	1.25312	1.26399	0.436123	0.554396	0.580056
whole_GLEAN_10010368	246	0.247	Down	S	PREDICTED: type IV inositol polyphosphate 5-phosphatase 3 isoform X3 [Prunus mume]	---	0.841483	0.00845122	96.948	MLS(0.841)GS(0.159)ER	2	-0.88797	1	1.6872	1.84861	1.66417	0.356747	0.424303	0.411184
whole_GLEAN_10010368	119	0.438	Down	S	PREDICTED: type IV inositol polyphosphate 5-phosphatase 3 isoform X3 [Prunus mume]	---	0.998917	1.21786e-05	108.23	S(0.001)FS(0.999)DPPS(0.978)PS(0.022)K	2	-2.5758	2	1.50845	1.39659	1.44706	0.571165	0.696215	0.634046
whole_GLEAN_10010368	123	0.438	Down	S	PREDICTED: type IV inositol polyphosphate 5-phosphatase 3 isoform X3 [Prunus mume]	---	0.978188	1.21786e-05	108.23	S(0.001)FS(0.999)DPPS(0.978)PS(0.022)K	2	-2.5758	2	1.50845	1.39659	1.44706	0.571165	0.696215	0.634046
whole_GLEAN_10017167	503	2.828	Up	T	PREDICTED: BTB/POZ domain-containing protein At5g47800 [Ziziphus jujuba]	---	0.999999	3.4269e-06	127.52	LSLQDHT(1)PR	3	0.12085	1	0.822208	0.834898	0.775257	1.58252	4.04286	2.19266
whole_GLEAN_10005493	1002	2.04	Up	S	PREDICTED: phospholipid-transporting ATPase 2 [Prunus mume]	---	0.999802	0.000104444	89.433	EIS(1)PMSITQPK	3	-0.3379	1	0.744544	0.642616	0.629405	1.32022	1.10497	1.28387
whole_GLEAN_10027186	497	3.657	Up	T	PREDICTED: sodium/hydrogen exchanger 2 [Ziziphus jujuba]	---	0.99582	0.0031316	124.81	ALLT(0.003)T(0.996)PT(0.001)R	2	0.022025	1	0.469042	0.453998	0.477056	1.71956	1.6993	1.7448
whole_GLEAN_10027186	456	2.309	Up	S	PREDICTED: sodium/hydrogen exchanger 2 [Ziziphus jujuba]	---	0.988096	8.24365e-05	74.338	HTT(0.002)S(0.007)MLS(0.988)DPS(0.407)T(0.596)PK	3	-0.54263	4	0.652248	0.703353	0.641558	1.22878	1.62121	1.48152
whole_GLEAN_10012194	308	0.491	Down	S	Auxin efflux carrier component 3 [Morus notabilis]	---	0.993969	2.15751e-29	120.89	PSNFEENCAAPLPPAAT(0.006)VAS(0.994)PR	3	-0.30732	3	1.3965	1.69022	1.40084	0.793839	0.706954	0.688093
whole_GLEAN_10018038	421	0.297	Down	S	PREDICTED: transcription factor bHLH13 [Ziziphus jujuba]	---	0.99998	8.25667e-14	107.21	QINAES(1)EHS(1)DVEASCK	3	-1.2218	1	1.86842	2.04258	1.71147	0.579288	0.24427	0.509036
whole_GLEAN_10018038	418	0.297	Down	S	PREDICTED: transcription factor bHLH13 [Ziziphus jujuba]	---	0.999999	8.25667e-14	107.21	QINAES(1)EHS(1)DVEASCK	3	-1.2218	1	1.86842	2.04258	1.71147	0.579288	0.24427	0.509036
whole_GLEAN_10021561	121	0.276	Down	S	U-box domain-containing protein 3 [Morus notabilis]	---	0.804669	5.90018e-36	124.06	LLQS(0.035)S(0.141)S(0.805)PNS(0.014)S(0.004)STAIEQCMQEIQSLK	3	0.55911	2	1.38051	1.88337	1.98092	0.380123	0.336935	0.545763
whole_GLEAN_10029367	43	0.446	Down	S	PREDICTED: putative methylesterase 14, chloroplastic isoform X3 [Ziziphus jujuba]	---	1	1.86499e-06	81.144	QALS(1)MALHQHQLS(1)QR	3	-0.11226	2	1.38651	1.40506	1.38139	0.548176	0.712919	0.616207
whole_GLEAN_10029210	1305	2.992	Up	T	PREDICTED: myosin-11-like [Juglans regia]	---	0.971622	2.41009e-07	113.69	DIGLNLS(0.028)T(0.972)PTK	3	0.4658	3	0.576245	0.620717	0.616743	1.67647	1.7305	1.84527
whole_GLEAN_10016977	114	2.047	Up	S	ATPase family AAA domain-containing protein 1-A [Morus notabilis]	---	0.975716	0.00591547	53.377	NS(0.022)IS(0.976)LGFY(0.002)HK	3	-0.12985	1	0.795897	0.725394	0.624121	1.32412	1.23948	1.27783
whole_GLEAN_10010101	154	3.012	Up	S	MLO-like protein 12 [Morus notabilis]	---	0.999842	3.76184e-11	136.21	HSEANS(1)PFSSR	3	-0.11955	3	0.519931	0.513514	0.510549	1.4635	2.21816	1.53765
whole_GLEAN_10010101	188	2.163	Up	S	MLO-like protein 12 [Morus notabilis]	---	1	7.95923e-13	147.7	STMDSFQAS(1)PR	3	-0.25274	9	0.676776	0.615889	0.639662	1.34793	1.89605	1.38388
whole_GLEAN_10010101	150	2.693	Up	S	MLO-like protein 12 [Morus notabilis]	---	0.999994	1.72444e-06	106.79	HS(1)EANS(1)PFSSR	2	0.14679	3	0.556326	0.568387	0.566245	1.39051	2.06735	1.52492
whole_GLEAN_10025341	331	0.475	Down	S	PREDICTED: casein kinase 1-like isoform X4 [Elaeis guineensis]	---	0.897256	0.000147689	90.872	LVS(0.409)S(0.115)S(0.526)GRLS(0.897)T(0.039)T(0.015)QR	2	0.013453	1	1.34854	1.3383	1.49519	0.538206	0.961581	0.710501
whole_GLEAN_10025341	229	0.458	Down	S	PREDICTED: casein kinase 1-like isoform X4 [Elaeis guineensis]	---	1	0.00535196	64.104	PAVNPGPS(1)AER	2	1.1669	1	1.55088	1.40711	1.40865	0.58804	0.777168	0.645222
whole_GLEAN_10029919	362	0.473	Down	S	Transcription initiation factor IIA large subunit [Morus notabilis]	---	1	5.89591e-06	109.07	INS(1)KDILFNK	4	-0.22288	5	1.28963	1.32829	1.43306	0.573787	0.598964	0.677215
whole_GLEAN_10022401	454	0.312	Down	S	Sorting nexin 1 [Morus notabilis]	---	1	8.58675e-06	128.03	LDACSPVS(1)P	2	0.13585	1	1.35282	1.53194	1.58446	0.543458	0.746017	0.494949
whole_GLEAN_10016616	18	3.051	Up	S	DUF946 family protein [Medicago truncatula]	---	0.99995	4.58543e-09	122.5	S(1)KPLPIETIFK	2	0.0023175	2	0.560853	0.505774	0.415437	1.36939	1.4914	1.26743
whole_GLEAN_10017791	16	0.377	Down	S	PREDICTED: proteasome subunit alpha type-5 [Glycine max]	---	0.998332	0.00231252	76.868	GVNT(0.002)FS(0.998)PEGR	2	1.2066	1	1.35242	1.56447	1.41171	0.518593	0.59776	0.532136
whole_GLEAN_10012100	1095	2.367	Up	S	PREDICTED: protein SCAR3 isoform X2 [Pyrus x bretschneideri]	---	0.999993	5.83453e-05	78.615	S(1)FNLRPTVTAK	3	0.51061	3	0.609036	0.69083	0.661017	1.22375	1.52625	1.56461
whole_GLEAN_10000489	86	2.899	Up	S	Glycine-rich protein 2 [Morus notabilis]	---	1	2.6046e-52	161.49	AVDVTAPGGASLQPAGNNS(1)GRR	3	-0.13189	6	0.625152	0.6738	0.788035	2.08789	1.55784	2.28474
whole_GLEAN_10018509	200	0.454	Down	S	Arginine/serine-rich-splicing factor RSP40 [Morus notabilis]	---	1	4.43784e-06	104.15	DAS(1)PDRRS(1)YDR	2	-0.060478	2	1.13367	1.67256	1.31434	0.746009	0.468996	0.596656
whole_GLEAN_10018509	195	0.455	Down	S	Arginine/serine-rich-splicing factor RSP40 [Morus notabilis]	---	1	4.43784e-06	104.15	DAS(1)PDRR	2	-0.10024	3	1.12098	1.67879	1.3079	0.780842	0.463755	0.594566
whole_GLEAN_10025926	289	2.121	Up	S	PREDICTED: 60S acidic ribosomal protein P0 [Vitis vinifera]	---	1	5.42486e-08	74.428	FAVAAAPVAAADS(1)GAAPAAAK	3	0.34255	1	0.830343	0.863636	0.659185	1.17052	1.36693	1.39823
whole_GLEAN_10026595	56	2.084	Up	S	PREDICTED: mitogen-activated protein kinase kinase 6 [Ziziphus jujuba]	---	0.750009	1.00927e-07	95.205	LISEENEPRPS(0.194)S(0.75)T(0.055)K	3	0.13901	1	0.705536	0.709392	0.637053	1.03548	1.43164	1.32784
whole_GLEAN_10012375	588	2.094	Up	S	Alpha,alpha-trehalose-phosphate synthase [UDP-forming] 6 [Morus notabilis]	---	1	0.00135616	66.393	VVALDPS(1)FKK	3	0.59879	1	0.610844	0.654432	0.781979	1.62776	1.65719	1.6377
whole_GLEAN_10012953	18	3.337	Up	S	PREDICTED: stem-specific protein TSJT1-like [Fragaria vesca subsp. vesca]	---	0.991007	1.58342e-14	101.6	AFAHPPEELNS(0.991)PAS(0.009)YNGSK	3	-0.96277	3	0.717949	0.762508	0.652593	1.9009	1.61466	2.17773
whole_GLEAN_10016907	81	0.346	Down	S	PREDICTED: protein PAT1 homolog 1 [Prunus mume]	---	0.948641	1.90784e-40	185.86	S(0.949)LS(0.051)DIDDLAGEFSK	3	-0.62564	1	1.34941	1.50408	1.45935	0.433087	0.500543	0.504569
whole_GLEAN_10016315	89	2.276	Up	S	PREDICTED: calcium-dependent protein kinase 1 [Theobroma cacao]	---	1	0.000476542	125.98	RVS(1)S(1)AGLR	2	1.4756	4	0.677668	0.610082	0.589689	1.27918	1.36127	1.34223
whole_GLEAN_10021410	486	0.313	Down	S	PREDICTED: BTB/POZ domain-containing protein At5g48800 [Ziziphus jujuba]	---	0.976705	0.00407206	81.92	T(0.023)DS(0.977)KVIER	2	-1.5535	2	1.22604	1.28624	1.35924	0.441441	0.589085	0.425947
whole_GLEAN_10029314	40	0.394	Down	S	putative pectin methyltransferase QUA2 [Morus notabilis]	---	0.86735	7.86859e-08	109.1	RAS(0.867)S(0.125)DQS(0.003)S(0.005)FSMR	3	-1.4464	2	1.86032	1.83205	1.86792	0.734375	0.702557	0.735488
whole_GLEAN_10029314	45	0.485	Down	S	putative pectin methyltransferase QUA2 [Morus notabilis]	---	0.996882	5.73285e-16	164.93	ASSDQS(0.003)S(0.997)FSMR	2	0.10953	2	1.60729	1.64865	1.64361	0.762908	0.832436	0.797493
whole_GLEAN_10029173	36	2.694	Up	S	PREDICTED: chlorophyll a-b binding protein 8, chloroplastic [Prunus mume]	---	0.792237	0.00846699	79.986	S(0.208)AS(0.792)FVVK	2	1.0334	1	0.662651	0.579258	0.606991	1.40881	1.53882	1.63528
whole_GLEAN_10027761	221	0.409	Down	S	Protein radially swollen 1 [Morus notabilis]	---	0.980747	2.65204e-36	139.46	GDMEGT(0.019)GS(0.981)NGEELQMADDAR	3	0.51955	9	1.71512	1.73496	1.80594	0.687459	0.786723	0.738175
whole_GLEAN_10007243	146	5.537	Up	S	OsCesA7 protein [Morus notabilis]	---	1	0.00071117	49.66	GPEDDDNNS(1)QFPPVIAGVR	3	0.25283	2	0.582481	0.612057	0.482121	1.95188	2.91518	2.66962
whole_GLEAN_10012897	81	0.243	Down	S	PREDICTED: calvin cycle protein CP12-3, chloroplastic [Tarenaya hassleriana]	---	0.853991	2.2874e-10	95.954	EATEVCDGNQS(0.854)S(0.146)DECK	3	0.25508	1	1.59551	1.54555	1.66701	0.352657	0.457659	0.40499
whole_GLEAN_10021703	181	0.393	Down	S	PREDICTED: protein MID1-COMPLEMENTING ACTIVITY 1 isoform X1 [Ziziphus jujuba]	---	0.81945	7.99002e-16	136.21	T(0.014)LS(0.819)CS(0.166)YPNLPFK	3	0.36656	2	1.40148	1.61596	1.30756	0.413793	0.419248	0.514019
whole_GLEAN_10021703	412	0.429	Down	S	PREDICTED: protein MID1-COMPLEMENTING ACTIVITY 1 isoform X1 [Ziziphus jujuba]	---	0.831779	0.000118645	84.859	T(0.01)KT(0.142)S(0.832)PPPS(0.016)QYMES	2	0.27429	1	1.44958	1.39531	1.38155	0.332592	0.530973	0.59229
whole_GLEAN_10019965	1027	3.281	Up	S	PREDICTED: protein SPIRRIG [Ziziphus jujuba]	---	0.999803	0.00805418	106.68	LSAS(1)ELR	2	-0.25487	1	0.644003	0.62989	0.558214	1.53379	1.67292	1.83144
whole_GLEAN_10019965	678	2.359	Up	S	PREDICTED: protein SPIRRIG [Ziziphus jujuba]	---	0.951065	0.00516176	78.513	DVIIS(0.049)S(0.951)PR	2	-0.24776	1	0.588235	0.616588	0.733652	1.39586	1.72788	1.73088
whole_GLEAN_10015827	967	2.21	Up	S	PREDICTED: MAP3K epsilon protein kinase 1-like isoform X2 [Prunus mume]	---	1	0.00174791	90.135	HLS(1)GLER	3	0.074242	3	0.632812	0.585987	0.651212	1.26135	1.40202	1.43948
whole_GLEAN_10006934	583	0.484	Down	S	PREDICTED: protein CASP isoform X1 [Jatropha curcas]	---	0.93696	6.34088e-09	88.945	KHVEDLEGGFS(0.063)S(0.937)DVESK	4	-0.10417	2	1.52282	1.46764	1.4472	0.599034	0.846955	0.700718
whole_GLEAN_10012873	192	0.499	Down	S	DEAD-box ATP-dependent RNA helicase 3 [Morus notabilis]	---	1	8.44152e-05	87.138	LTEDDEEQKS(1)PR	3	-0.34184	1	1.2449	1.44498	1.76923	0.809051	0.911613	0.882202
whole_GLEAN_10027622	250	0.245	Down	S	PREDICTED: MACPF domain-containing protein At4g24290 isoform X1 [Ziziphus jujuba]	---	0.780773	4.41619e-12	89.434	FADVS(0.172)PS(0.781)S(0.264)S(0.766)Y(0.001)S(0.017)HKEDIATICR	3	-0.16415	3	1.56818	1.62297	1.7334	0.391753	0.380584	0.42449
whole_GLEAN_10025779	55	0.344	Down	S	PREDICTED: ribosome biogenesis protein erb1 isoform X2 [Citrus sinensis]	---	1	1.51996e-17	150.05	AYFDS(1)ADWALGK	2	-0.40897	2	2.19259	2.34783	2.17215	0.613219	0.719212	0.746479
whole_GLEAN_10019632	33	2.369	Up	S	PREDICTED: protein CROWDED NUCLEI 4 [Prunus mume]	---	0.994591	1.30413e-06	96.143	VLQS(0.995)PLS(0.005)DETIWK	3	0.61943	2	0.881282	0.662429	0.736764	1.31405	1.37533	1.74503
whole_GLEAN_10022015	422	2.177	Up	T	hyccin [Arabidopsis thaliana]	---	0.97622	4.99796e-43	133.29	AAAAVVAAAAVANSSSNANT(0.976)PS(0.024)K	4	0.082369	5	0.70264	0.662003	0.740856	1.56105	1.49861	1.61281
whole_GLEAN_10023852	137	4.788	Up	S	Golgi SNAP receptor complex member 1-1 [Morus notabilis]	---	1	8.53495e-68	211.74	LDLEEGGGS(1)PQQALLR	3	-0.42388	4	0.395022	0.451935	0.306982	1.36036	1.69032	1.46978
whole_GLEAN_10024201	44	2.259	Up	S	transmembrane protein [Arabidopsis thaliana]	---	0.960129	3.97527e-57	200.9	S(0.04)AS(0.96)LALLHGGGMALQR	2	0.17123	7	0.814859	0.877676	0.808685	1.38786	1.89736	1.82682
whole_GLEAN_10023084	32	2.092	Up	S	L-lactate dehydrogenase A [Morus notabilis]	---	0.979884	9.55736e-120	200.64	PIQSAAPPS(0.98)PT(0.02)K	3	0.31887	13	0.724891	0.67562	0.600636	1.43053	1.14585	1.25653
whole_GLEAN_10025035	813	0.414	Down	S	PREDICTED: WEB family protein At3g02930, chloroplastic-like [Ziziphus jujuba]	---	0.876103	1.10551e-40	130.49	VDSGESFDQINGVS(0.001)S(0.001)T(0.001)ENNDDGS(0.876)NS(0.117)PS(0.004)K	4	2.3827	5	1.12266	1.42916	1.2967	0.491272	0.753989	0.53706
whole_GLEAN_10014831	651	2.245	Up	S	Serine/threonine-protein kinase fray2 [Morus notabilis]	---	0.99999	1.15301e-05	125.36	QVPVSQS(1)PK	3	-0.66381	2	0.649043	0.728749	0.632143	1.42925	1.42476	1.41946
whole_GLEAN_10025432	203	0.457	Down	S	PREDICTED: haloacid dehalogenase-like hydrolase domain-containing protein At2g33255 [Arachis duranensis]	---	0.999886	1.1435e-18	116.45	AGAITCLLDEDGRYDS(1)PK	4	0.38781	1	1.09296	1.39835	1.64989	0.620482	0.593978	0.754403
whole_GLEAN_10015930	314	0.324	Down	S	Monosaccharide-sensing protein 2 [Morus notabilis]	---	1	0.00274004	105.2	LPEMGS(1)MR	2	-0.71742	1	1.66186	1.6193	1.59709	0.39741	0.386992	0.51756
whole_GLEAN_10015930	337	0.204	Down	T	Monosaccharide-sensing protein 2 [Morus notabilis]	---	1	0.00140421	58.479	GAKT(1)EQWDEES(1)LMR	3	-0.99413	1	1.62195	1.8632	1.6459	0.369522	0.373171	0.336414
whole_GLEAN_10018708	656	2.588	Up	S	PREDICTED: serine/threonine-protein kinase svkA isoform X3 [Ziziphus jujuba]	---	0.977686	2.26842e-18	145.82	NQHDDS(0.027)DS(0.978)PRT(0.995)PK	4	1.2584	5	0.716204	0.651934	0.638195	1.60255	1.68006	1.65154
whole_GLEAN_10018708	659	2.124	Up	T	PREDICTED: serine/threonine-protein kinase svkA isoform X3 [Ziziphus jujuba]	---	0.998857	2.26842e-18	145.82	NQHDDS(0.032)DS(0.97)PRT(0.999)PK	3	-0.25223	6	0.79051	0.696922	0.719581	1.48939	1.5831	1.5287
whole_GLEAN_10017853	1158	3.153	Up	T	PREDICTED: nuclear pore complex protein NUP214 isoform X1 [Ziziphus jujuba]	---	0.946268	0.000311604	81.789	FSGFKS(0.054)PT(0.946)LPR	3	-0.44672	3	0.554563	0.525994	0.483398	1.42901	1.43701	1.52408
whole_GLEAN_10024244	182	0.399	Down	T	PREDICTED: CBL-interacting protein kinase 04 isoform X3 [Vitis vinifera]	---	0.879997	4.87043e-71	176.9	EDGLLHT(0.12)T(0.88)CGTPNYVAPEVINNK	3	0.2182	2	1.51848	1.74541	1.51397	0.444853	0.590502	0.604736
whole_GLEAN_10015301	169	2.214	Up	S	PREDICTED: calcium-dependent protein kinase 3 [Ziziphus jujuba]	---	0.868671	0.000337125	56.017	S(0.01)MDT(0.035)DNS(0.869)GT(0.083)IT(0.002)Y(0.001)EELK	3	0.79877	2	0.762972	0.694103	0.579128	1.13514	1.27658	1.28242
whole_GLEAN_10019705	471	3.229	Up	S	BTB/POZ domain-containing protein [Morus notabilis]	---	0.999718	6.60203e-06	95.981	S(1)EGGGFT(0.972)PS(0.028)FAK	3	-0.45899	2	0.59291	0.601381	0.654705	2.06776	3.02116	2.11373
whole_GLEAN_10019705	376	2.42	Up	S	BTB/POZ domain-containing protein [Morus notabilis]	---	0.998218	2.09932e-36	150.17	DAMQGGGGAGGDS(0.998)PS(0.002)LPSR	3	-2.3668	3	0.632641	0.753296	0.777928	1.88084	2.25397	1.88235
whole_GLEAN_10019705	477	2.047	Up	T	BTB/POZ domain-containing protein [Morus notabilis]	---	0.997187	0.000125778	86.944	SEGGGFT(0.997)PS(0.003)FAK	3	0.0025643	2	0.653423	0.745763	0.840217	1.76636	2.2963	1.71961
whole_GLEAN_10008755	188	0.324	Down	S	DUF936 family protein [Medicago truncatula]	---	0.887683	2.40998e-14	101.62	S(0.009)IPGS(0.888)PT(0.099)S(0.004)CYSLPSSFEK	3	-0.32259	2	2.24706	2.13654	1.8861	0.517173	0.673754	0.610814
whole_GLEAN_10016943	104	2.824	Up	S	PREDICTED: HVA22-like protein e [Fragaria vesca subsp. vesca]	---	1	8.55083e-06	95.57	GNQVHNKS(1)PNGK	3	0.54301	3	0.871723	0.9163	0.837912	1.84	2.24737	2.36628
whole_GLEAN_10023950	397	2.488	Up	S	lys-63-specific deubiquitinase BRCC36-like [Cajanus cajan]	---	0.926272	0.00214496	107.57	GMS(0.074)S(0.926)PGHR	3	0.32702	4	1.43046	0.835866	0.673077	0.579421	0.794206	1.67476
whole_GLEAN_10016506	190	0.261	Down	S	PREDICTED: ATG8-interacting protein 1 [Theobroma cacao]	---	0.972997	0.0134322	73.157	DIT(0.027)CS(0.973)PR	2	-0.34857	1	1.41905	1.49537	1.59724	0.502019	0.320078	0.417004
whole_GLEAN_10014896	1563	2.002	Up	S	PREDICTED: serine-rich adhesin for platelets isoform X2 [Prunus mume]	---	1	0.000364555	90.853	APQVS(1)PELAAK	2	-0.025371	3	0.690778	0.693078	0.696429	1.18321	1.57775	1.39429
whole_GLEAN_10021837	230	0.413	Down	S	PREDICTED: auxilin-like protein 1 [Ziziphus jujuba]	---	0.951646	0.000111046	75.969	T(0.048)MS(0.952)HPPNGSACER	3	-0.2714	1	1.23221	1.06524	1.66826	0.59803	0.834571	0.688995
whole_GLEAN_10021635	328	0.362	Down	S	Syntaxin-binding protein 5 [Morus notabilis]	---	0.999939	0.00172692	88.495	SHQS(1)LPK	3	0.030945	2	1.22093	1.33535	1.31298	0.395251	0.447293	0.475069
whole_GLEAN_10009229	27	0.445	Down	S	Reticulon-like protein [Morus notabilis]	---	0.990234	0.00102491	95.094	S(0.01)VS(0.99)FFGEEK	3	2.5528	2	1.18316	1.59482	1.44341	0.608741	0.629384	0.641975
whole_GLEAN_10012018	338	0.459	Down	S	PREDICTED: probable sugar phosphate/phosphate translocator At5g25400 [Ziziphus jujuba]	---	1	5.98198e-49	203.76	LLEERES(1)DGAGS(1)AR	3	0.96394	3	1.92294	1.79282	1.47704	0.601338	0.797707	0.678621
whole_GLEAN_10022001	502	0.26	Down	S	Transmembrane protein 87A [Morus notabilis]	---	0.999999	2.97359e-07	113.65	GNS(1)EGDLSLVK	2	0.048679	2	1.44831	1.42594	1.79891	0.378142	0.349239	0.467437
whole_GLEAN_10027634	67	0.484	Down	S	PREDICTED: elongation factor 1-gamma [Vitis vinifera]	---	0.999998	2.81783e-07	73.153	VPVLETPDGAVFES(1)NAIAR	3	3.3214	1	1.22881	1.32896	1.23198	0.67793	0.792017	0.596091
whole_GLEAN_10029395	139	0.497	Down	S	Vesicle-associated membrane protein 713 [Morus notabilis]	---	1	2.04127e-05	115.33	S(1)VMIENIDK	2	0.19924	3	1.26902	1.42476	1.37898	0.630698	0.734104	0.685424
whole_GLEAN_10013128	97	0.451	Down	S	PREDICTED: coiled-coil domain-containing protein SCD2 [Ziziphus jujuba]	---	0.999876	1.52591e-06	113.34	YSAPPPISLS(1)R	2	1.6103	1	1.55856	1.3539	1.51559	0.665179	0.65353	0.683333
whole_GLEAN_10017156	769	0.325	Down	S	PREDICTED: enhancer of mRNA-decapping protein 4 [Vitis vinifera]	---	0.99667	6.07314e-20	132.79	ENLTFGS(0.997)VT(0.003)NDHLPK	4	0.15728	2	1.29739	1.36356	1.41619	0.443864	0.43765	0.460026
whole_GLEAN_10018735	377	0.483	Down	S	sodium/calcium exchanger family protein / calcium-binding EF hand family protein [Arabidopsis thaliana]	---	0.999083	2.51401e-44	158.44	GSLGFSAES(0.999)GS(0.001)LISNYHR	3	-0.20322	1	1.46049	1.2975	1.50065	0.672773	0.85101	0.725318
whole_GLEAN_10012913	313	2.261	Up	S	putative inactive receptor kinase [Morus notabilis]	---	0.999931	8.64604e-31	117.38	AVAGGAAGAGS(1)AAEAGTSSSK	3	-0.025419	3	0.823695	0.811688	0.741263	1.16487	1.97257	1.67603
whole_GLEAN_10012913	357	2.376	Up	S	putative inactive receptor kinase [Morus notabilis]	---	1	0.000851335	115	AS(1)AEVLGK	2	-0.38373	40	0.739774	0.756494	0.734543	1.49283	1.9557	1.74532
whole_GLEAN_10013324	69	3.937	Up	S	PREDICTED: protein SIEVE ELEMENT OCCLUSION B-like [Ziziphus jujuba]	---	0.999963	8.05865e-16	134.68	AHHGDETELS(1)RR	4	-0.40147	1	0.631957	0.781595	0.760538	2.04878	2.23404	2.99412
whole_GLEAN_10013324	382	2.29	Up	S	PREDICTED: protein SIEVE ELEMENT OCCLUSION B-like [Ziziphus jujuba]	---	0.846694	0.000531313	108.9	RVS(0.847)T(0.153)EDLR	3	-0.27021	1	0.780371	0.945399	0.815516	1.96341	1.64438	1.86765
whole_GLEAN_10013324	47	2.662	Up	S	PREDICTED: protein SIEVE ELEMENT OCCLUSION B-like [Ziziphus jujuba]	---	0.788254	6.59908e-36	147.41	VLGGAAATDGGWLGGS(0.788)T(0.212)R	3	-0.2957	1	0.758229	0.860123	0.766646	2.02744	2.17629	2.04118
whole_GLEAN_10010014	10	2.228	Up	S	PREDICTED: exocyst complex component SEC8 [Vitis vinifera]	---	0.999999	2.1941e-06	76.378	GLFDGLPIS(1)PDKQYLR	3	-0.0067264	1	0.731092	0.811321	0.663834	1.01624	1.48619	1.47921
whole_GLEAN_10011743	15	2.041	Up	S	PREDICTED: mediator-associated protein 1-like [Prunus mume]	---	0.763365	4.36817e-144	239.69	RPANEPTT(0.001)IS(0.029)S(0.763)S(0.2)S(0.008)GEEHEEEEEEGQQK	4	-0.073016	1	0.84484	0.740129	0.71753	1.31541	1.92617	1.46458
whole_GLEAN_10020739	109	3.301	Up	S	PREDICTED: NDR1/HIN1-Like protein 3 [Nelumbo nucifera]	---	0.999985	5.59153e-07	71.853	HGWLAPS(1)PQAAPTLPLLR	3	-0.03494	1	0.700139	0.86145	0.630532	1.45208	1.77601	2.08121
whole_GLEAN_10020739	131	3.805	Up	S	PREDICTED: NDR1/HIN1-Like protein 3 [Nelumbo nucifera]	---	0.999402	8.28764e-36	119.42	RHEDLT(0.001)GQQAS(0.999)PVAPPTPLAHGEDR	4	0.78955	2	0.7106	0.822685	0.644003	1.27796	1.71958	2.45012
whole_GLEAN_10020739	171	3.422	Up	S	PREDICTED: NDR1/HIN1-Like protein 3 [Nelumbo nucifera]	---	0.827727	0.0215166	43.761	HHGS(0.828)S(0.172)LHMPQPR	4	-0.2538	1	0.74198	0.845657	0.583708	1.33706	2.03175	1.99768
whole_GLEAN_10018874	182	0.367	Down	S	Two-component response regulator [Morus notabilis]	---	0.958874	6.08915e-29	124.19	SAKPSEDADY(0.011)S(0.091)S(0.959)S(0.939)ANEGNWK	3	-0.79484	3	1.8359	1.40326	1.49272	0.604244	0.741001	0.547688
whole_GLEAN_10018874	162	0.479	Down	S	Two-component response regulator [Morus notabilis]	---	1	8.68686e-12	123.63	ELEQS(1)GS(1)VEEGDR	2	0.39157	1	1.54839	1.45921	1.37136	0.698339	0.743635	0.657514
whole_GLEAN_10018874	183	0.367	Down	S	Two-component response regulator [Morus notabilis]	---	0.93903	6.08915e-29	124.19	SAKPSEDADY(0.011)S(0.091)S(0.959)S(0.939)ANEGNWK	3	-0.79484	2	1.8359	1.40326	1.49272	0.604244	0.741001	0.547688
whole_GLEAN_10028420	13	3.649	Up	T	Chloride channel protein CLC-b [Morus notabilis]	---	0.994644	3.02888e-05	125.89	QSSEAT(0.005)T(0.995)PR	2	-0.049986	1	0.485017	0.480427	0.434641	1.23902	1.40343	1.58621
whole_GLEAN_10028479	510	2.412	Up	S	PREDICTED: AUGMIN subunit 6 [Prunus mume]	---	0.996403	0.00114842	79.23	VS(0.004)AS(0.996)PPALK	3	0.084193	2	0.668578	0.663972	0.586623	1.193	1.23797	1.41496
whole_GLEAN_10029921	444	0.443	Down	T	PREDICTED: protein plastid transcriptionally active 16, chloroplastic-like [Pyrus x bretschneideri]	---	1	0.0237752	93.098	VQVAT(1)VR	2	0.39682	1	1.21609	1.45182	1.39325	0.485017	0.601545	0.616685
whole_GLEAN_10024133	15	0.495	Down	S	Phytochrome E [Morus notabilis]	---	0.827928	5.49248e-11	108.96	VATT(0.004)T(0.109)FS(0.828)S(0.065)S(0.62)S(0.349)AS(0.025)NMR	2	0.17185	2	1.34641	1.44604	1.36245	0.54947	0.720339	0.674286
whole_GLEAN_10025352	398	0.465	Down	S	COP1-interacting-like protein [Medicago truncatula]	---	1	8.82884e-08	145.31	S(1)LDEAEFEK	2	-0.27778	3	1.63274	1.46198	1.46433	0.637668	0.5947	0.680431
whole_GLEAN_10025352	1134	0.212	Down	S	COP1-interacting-like protein [Medicago truncatula]	---	0.971105	3.91721e-30	146.42	T(0.012)S(0.016)S(0.971)FEDPCTQNSEYGK	2	-0.19746	2	2.02889	1.87174	1.83012	0.350673	0.339829	0.387792
whole_GLEAN_10027927	103	2.602	Up	S	PREDICTED: GEM-like protein 1 [Juglans regia]	---	0.962085	3.18645e-13	94.301	DSNPYVAPPAAPS(0.962)PS(0.038)AAK	4	0.25745	5	0.625214	0.665502	0.605013	1.35912	1.55436	1.57447
whole_GLEAN_10025852	320	5.961	Up	S	PREDICTED: pre-mRNA-splicing factor 38B [Juglans regia]	---	0.929283	1.01314e-07	117.48	DRES(0.071)S(0.929)YDYDRR	3	0.42682	4	0.716895	0.629911	0.506089	3.09797	2.71916	3.0169
whole_GLEAN_10025852	259	6.119	Up	S	PREDICTED: pre-mRNA-splicing factor 38B [Juglans regia]	---	1	0.0196685	49.444	EFS(1)DRER	3	-0.25504	1	0.71309	0.61597	0.51924	3.13851	2.54331	3.17746
whole_GLEAN_10025852	368	7.158	Up	S	PREDICTED: pre-mRNA-splicing factor 38B [Juglans regia]	---	0.879553	2.11199e-23	136.68	SQTLQAGIPPRS(0.12)S(0.88)PPR	3	-0.15169	5	0.775495	0.653992	0.430102	3.33108	2.59055	3.07887
whole_GLEAN_10027815	317	2.403	Up	S	putative protein phosphatase 2C 60 [Morus notabilis]	---	0.776694	9.67603e-15	104.23	KPLLPVAITDEQQS(0.777)S(0.21)PS(0.014)K	3	-0.59408	1	0.72141	0.707904	0.681487	1.2012	1.57455	1.63777
whole_GLEAN_10027815	318	2.417	Up	S	putative protein phosphatase 2C 60 [Morus notabilis]	---	0.771629	2.24888e-07	76.492	KPLLPVAITDEQQS(0.198)S(0.772)PS(0.03)K	4	0.99081	3	0.6681	0.694158	0.679871	1.27425	1.59512	1.64295
whole_GLEAN_10013327	457	3.243	Up	S	PREDICTED: protein SIEVE ELEMENT OCCLUSION B-like [Ziziphus jujuba]	---	0.977032	1.85556e-08	103.88	TFAT(0.001)T(0.022)HIDNS(0.977)KPLR	3	1.6998	1	0.740185	0.778173	0.781905	2.0302	2.40968	2.53559
whole_GLEAN_10013327	481	0.435	Down	S	PREDICTED: protein SIEVE ELEMENT OCCLUSION B-like [Ziziphus jujuba]	---	1	2.28619e-06	147.62	RIS(1)VEDLR	3	-0.41759	1	0.981524	1.2325	1.05093	0.550336	0.541935	0.457627
whole_GLEAN_10023745	221	2.016	Up	Y	PREDICTED: mitogen-activated protein kinase 2 isoform X1 [Glycine max]	---	0.999998	1.02697e-73	230.48	VTSETDFMT(1)EY(1)VVTR	2	-0.11229	6	0.670944	0.6697	0.686907	1.32517	1.38699	1.38486
whole_GLEAN_10029908	1054	2.17	Up	S	Pumilio-2-like protein [Morus notabilis]	---	1	0.0125882	49.535	IAAQS(1)PHPAQVA	3	-1.6724	2	0.811003	0.578551	0.680648	1.23835	1.46256	1.47714
whole_GLEAN_10025197	37	2.083	Up	S	PREDICTED: VAN3-binding protein-like isoform X1 [Ziziphus jujuba]	---	0.969925	5.91252e-11	132.06	S(0.018)WS(0.97)VS(0.012)AMEVSK	3	0.25025	4	0.714844	0.636364	0.616474	1.15033	1.26492	1.28391
whole_GLEAN_10024016	33	0.475	Down	S	Ran-specific GTPase-activating protein 2 [Morus notabilis]	---	1	2.64691e-53	175.86	DNPGLDDDEDS(1)PEESGTFK	3	-0.036898	4	1.16345	1.42315	1.40842	0.594803	0.647059	0.669014
whole_GLEAN_10021232	65	0.471	Down	S	---	---	0.999751	2.935e-30	166.67	IEPISIS(1)PAATWALR	3	0.1756	2	1.77399	1.90756	1.89426	0.753778	0.853495	0.891368
whole_GLEAN_10019501	986	0.474	Down	S	Serine/threonine-protein kinase [Morus notabilis]	---	1	0.00231785	72.88	VKQHT(1)LVS(1)GGVR	3	-0.046657	2	1.40275	1.44136	1.389	0.536114	0.690408	0.658252
whole_GLEAN_10019501	983	0.474	Down	T	Serine/threonine-protein kinase [Morus notabilis]	---	1	0.00275374	61.265	VKQHT(1)LVS(1)GGVR	3	-0.046657	1	1.40275	1.44136	1.389	0.536114	0.690408	0.658252
whole_GLEAN_10021228	350	0.393	Down	S	Monosaccharide-sensing protein 2 [Morus notabilis]	---	0.99997	2.3313e-10	144.65	LPESGS(1)MR	2	-0.90533	3	1.34813	1.53498	1.42375	0.503976	0.600629	0.559391
whole_GLEAN_10015996	424	2.166	Up	S	UDP-glycosyltransferase 89A2 [Morus notabilis]	---	0.788341	1.26168e-35	125.86	SPGGFPQNPVLDFPDLPRS(0.788)PT(0.212)FK	4	0.17468	1	0.697935	0.785305	0.584961	1.31699	1.55643	1.26721
whole_GLEAN_10022513	697	0.397	Down	S	Serine/threonine-protein kinase [Morus notabilis]	---	0.999973	1.00675e-35	128.71	S(1)AAGTPEWMAPEVLR	2	-0.88201	7	0.911643	1.18416	1.62213	0.981884	0.903188	0.64433
whole_GLEAN_10022513	694	0.243	Down	S	Serine/threonine-protein kinase [Morus notabilis]	---	0.934001	1.00675e-35	128.71	ANT(0.014)FLS(0.934)S(0.125)KS(0.92)AAGT(0.008)PEWMAPEVLR	3	0.62109	1	1.12799	1.37309	1.91768	0.762077	0.600945	0.466863
whole_GLEAN_10022513	494	0.377	Down	S	Serine/threonine-protein kinase [Morus notabilis]	---	0.998754	6.97097e-21	142.27	AGRDS(0.999)PQNS(0.001)IQLSTK	3	0.20937	1	0.928159	1.15458	1.61404	0.969807	0.991736	0.608984
whole_GLEAN_10027040	284	0.459	Down	S	PREDICTED: aquaporin PIP2-2-like [Gossypium raimondii]	---	1	0.00150417	89.231	ALGS(1)FRS(1)NA	2	-0.42647	6	1.06838	1.18721	1.14663	0.223642	0.269481	0.526531
whole_GLEAN_10007897	172	0.455	Down	S	PREDICTED: RNA polymerase II degradation factor 1-like [Pyrus x bretschneideri]	---	0.975303	8.68399e-71	169.41	LFLFAAKPES(0.005)S(0.02)QS(0.975)IGPILDNSAK	4	-0.23005	2	1.12362	1.21781	1.35527	0.62605	0.669824	0.616568
whole_GLEAN_10011928	20	0.453	Down	T	PREDICTED: endoglucanase 25-like [Jatropha curcas]	---	0.839144	5.45885e-06	62.034	DPWGGPMEINGGDS(0.162)AT(0.839)DDDRS(0.999)R	3	-0.28988	2	1.625	1.6225	1.60956	0.681089	0.84599	0.728661
whole_GLEAN_10010976	136	4.791	Up	S	PREDICTED: protein EARLY RESPONSIVE TO DEHYDRATION 15 isoform X2 [Ziziphus jujuba]	---	1	0.000931167	98.04	YLEERS(1)PR	2	-1.0047	2	0.531385	0.426818	0.356529	1.63232	1.65921	1.70825
whole_GLEAN_10021719	170	2.054	Up	S	PREDICTED: L-ascorbate peroxidase 3, peroxisomal-like isoform X3 [Ziziphus jujuba]	---	0.988112	9.54581e-06	82.01	AHLDRS(0.988)GFDGPWT(0.012)R	3	-1.6302	1	0.820608	0.773736	0.883945	1.50272	1.83461	1.81551
whole_GLEAN_10023262	194	2.156	Up	S	Protein transport protein Sec24-like protein [Morus notabilis]	---	1	8.76228e-11	81.48	QQPSAEPQAPPMQS(1)PFGAK	3	1.7582	2	0.676724	0.638251	0.622896	1.21409	1.29991	1.34299
whole_GLEAN_10016752	155	0.483	Down	S	PREDICTED: cellulose synthase A catalytic subunit 3 [UDP-forming] [Prunus mume]	---	0.999483	1.61594e-40	130.44	EVPHNHIPLLTNGQEVSGELS(0.001)AAS(0.999)PER	4	-0.10987	3	1.86898	1.7193	1.64286	0.743086	0.69326	0.793514
whole_GLEAN_10016752	198	2.38	Up	S	PREDICTED: cellulose synthase A catalytic subunit 3 [UDP-forming] [Prunus mume]	---	1	1.62545e-23	139.34	VGDPVRDFGS(1)PGLGNVAWK	3	-1.3311	3	0.707129	0.598441	0.496429	1.13537	1.17194	1.18134
whole_GLEAN_10016752	92	2.196	Up	S	PREDICTED: cellulose synthase A catalytic subunit 3 [UDP-forming] [Prunus mume]	---	0.999979	6.18171e-136	217.93	GSPAILGDKEEDDVDDGAS(1)DFNYPSENQNEK	4	0.23392	8	0.689788	0.518519	0.532143	1.15284	1.18913	1.16876
whole_GLEAN_10010443	222	2.587	Up	S	PREDICTED: pumilio homolog 6, chloroplastic-like [Prunus mume]	---	0.90589	8.41743e-55	133.82	GS(0.087)DS(0.906)PVY(0.001)NES(0.006)HVLSNGTAEESADQDTGSSSLYR	3	-0.025494	4	0.676197	0.696417	0.735	1.61471	1.77143	1.90146
whole_GLEAN_10010443	277	2.732	Up	S	PREDICTED: pumilio homolog 6, chloroplastic-like [Prunus mume]	---	0.999768	0.00230371	50.226	NAELS(1)PAPIPSSSSR	3	0.5175	1	0.63045	0.731596	0.722143	1.83363	1.52857	1.97263
whole_GLEAN_10022623	1335	2.485	Up	S	ABC transporter B family member 1 [Morus notabilis]	---	0.86009	3.28496e-08	80.031	FTHSQVIGMAS(0.86)GS(0.093)T(0.032)S(0.011)S(0.001)S(0.001)S(0.002)R	3	-0.55158	4	0.68272	0.759972	0.706884	1.51712	1.76581	1.75667
whole_GLEAN_10014994	1012	0.373	Down	S	dentin sialophosphoprotein [Populus trichocarpa]	---	0.957306	9.68597e-07	104.92	VAS(0.957)QLT(0.043)GS(0.095)PS(0.905)MK	3	0.12165	1	1.76719	1.4783	1.63795	0.393597	0.42128	0.611273
whole_GLEAN_10028594	625	2.193	Up	T	Serine/threonine-protein kinase ATM [Morus notabilis]	---	0.999184	0.000840812	98.407	SAAAS(0.001)PFT(0.999)PR	2	-0.44124	1	0.536454	0.807924	0.670947	1.55601	1.56481	1.47131
whole_GLEAN_10008057	69	2.613	Up	S	PREDICTED: auxin-repressed 12.5 kDa protein [Juglans regia]	---	0.981757	4.50017e-18	115.01	S(0.005)VS(0.986)MPGT(0.008)PTTPT(0.003)T(0.015)PLS(0.982)AR	2	-0.99231	5	0.756445	0.722559	0.749168	1.56579	1.68702	1.95758
whole_GLEAN_10008057	66	2.032	Up	T	PREDICTED: auxin-repressed 12.5 kDa protein [Juglans regia]	---	0.963059	3.93855e-29	140.59	S(0.004)VS(0.978)MPGT(0.018)PT(0.001)TPT(0.036)T(0.963)PLSAR	2	0.46256	7	0.750339	0.827609	0.856953	1.35526	1.51336	1.74141
whole_GLEAN_10021260	35	2.163	Up	S	Ankyrin repeat domain-containing protein 2 [Morus notabilis]	---	0.927145	4.18682e-16	69.059	T(0.001)ET(0.004)S(0.01)S(0.03)GES(0.927)PS(0.028)GPVLGTDFPPNPFDFSAMSGLLNDPSIK	4	-0.24352	1	0.621308	0.564103	0.63515	1.23214	1.41369	1.37395
whole_GLEAN_10027196	487	0.392	Down	S	Kinesin-like protein KIFC3 [Morus notabilis]	---	0.995488	1.34261e-19	100.95	LYSNADQPQEQEENARES(0.995)PNQDS(0.005)K	4	0.3919	1	1.91297	2.08362	1.73022	0.607366	0.628631	0.678242
whole_GLEAN_10014121	115	0.339	Down	S	PREDICTED: probable receptor-like serine/threonine-protein kinase At4g34500 isoform X1 [Ziziphus jujuba]	---	0.999945	1.602e-09	117.29	KS(1)GESDGVSCGSR	3	-1.1352	2	1.38725	1.35509	1.31136	0.3125	0.382895	0.444126
whole_GLEAN_10015134	271	0.206	Down	T	Heat shock 70 kDa protein 4 [Morus notabilis]	---	1	0.00265826	98.044	LRT(1)ACER	3	-0.086061	2	1.54832	2.10811	1.76692	0.307263	0.318426	0.363554
whole_GLEAN_10023576	300	0.399	Down	S	PREDICTED: cell surface glycoprotein 1 [Ziziphus jujuba]	---	0.943299	0.000381125	96.313	STYAQPS(0.943)PS(0.057)R	2	-0.57876	1	1.16734	1.14587	1.19948	0.294479	0.412073	0.479079
whole_GLEAN_10023576	404	2.225	Up	S	PREDICTED: cell surface glycoprotein 1 [Ziziphus jujuba]	---	0.999722	3.32287e-53	157.49	REPEGTTSIVSQS(1)PSSEQAR	3	-2.1939	4	0.792848	0.75226	0.792699	1.58078	1.95538	1.7636
whole_GLEAN_10023576	369	0.425	Down	S	PREDICTED: cell surface glycoprotein 1 [Ziziphus jujuba]	---	0.999215	3.01834e-06	136.61	TSQQQS(0.999)PS(0.001)R	2	0.13226	1	1.08367	1.1742	1.19166	0.378323	0.503937	0.506276
whole_GLEAN_10023576	658	0.426	Down	T	PREDICTED: cell surface glycoprotein 1 [Ziziphus jujuba]	---	0.999952	8.78258e-53	170.18	GYKT(1)DPDDSAETTTDGEVR	3	0.058567	5	1.12483	1.13743	1.17275	0.382413	0.580052	0.5
whole_GLEAN_10015034	144	2.257	Up	S	PREDICTED: U4/U6 small nuclear ribonucleoprotein Prp3 isoform X1 [Vitis vinifera]	---	1	1.79312e-82	182.51	IKDEGGDDGADAAAGREDFDS(1)PR	3	0.064428	3	0.634225	0.66158	0.668843	1.42354	1.40549	1.50978
whole_GLEAN_10009585	991	0.427	Down	T	putative E3 ubiquitin-protein ligase HERC1 [Morus notabilis]	---	0.996941	6.09733e-09	115.63	AKT(0.997)PIQNLS(0.003)AASK	3	-0.36168	1	1.29655	1.98602	1.43565	0.466602	0.461876	0.61274
whole_GLEAN_10022682	84	3.654	Up	T	PREDICTED: WD repeat-containing protein 20-like [Ziziphus jujuba]	---	0.776269	1.26688e-08	78.752	ERPS(0.013)PS(0.21)T(0.776)PT(0.001)APPSGFSSSIGVR	3	0.31894	1	0.629044	0.633132	0.519126	1.66241	1.71529	1.89671
whole_GLEAN_10022682	467	2.105	Up	T	PREDICTED: WD repeat-containing protein 20-like [Ziziphus jujuba]	---	0.855116	8.25118e-83	184.6	VWMRPGAADNQSNNAESVLS(0.019)T(0.855)S(0.126)LK	3	0.0049129	7	0.714823	0.742057	0.773614	1.37447	1.43198	1.62874
whole_GLEAN_10022682	141	2.462	Up	S	PREDICTED: WD repeat-containing protein 20-like [Ziziphus jujuba]	---	0.811482	8.68165e-24	114.39	GGSLSAS(0.004)S(0.024)S(0.024)T(0.136)S(0.811)LPSTSNFDGK	3	-0.49014	1	0.663657	0.67171	0.709602	1.35461	1.68303	1.74701
whole_GLEAN_10028974	439	2.507	Up	S	PREDICTED: protein decapping 5-like [Ziziphus jujuba]	---	1	4.3885e-07	102.65	GPLLPLPS(1)PVEHK	4	-0.18495	3	0.629098	0.717549	0.598808	1.27689	1.29312	1.50104
whole_GLEAN_10028647	1420	2.463	Up	S	BAH domain-containing protein [Medicago truncatula]	---	0.996809	3.83216e-16	139.49	GEQSYVS(0.997)PAGS(0.003)QR	2	0.25	1	0.664423	0.688953	0.61326	1.28177	1.35403	1.51034
whole_GLEAN_10028647	514	2.215	Up	T	BAH domain-containing protein [Medicago truncatula]	---	0.805255	2.97386e-11	88.09	MLVGATSS(0.002)DLPS(0.193)T(0.805)PKKEEK	5	-0.43213	2	0.650962	0.781008	0.638122	1.27488	1.34096	1.41349
whole_GLEAN_10019755	825	0.408	Down	S	putative receptor-like protein kinase [Morus notabilis]	---	0.999273	5.12114e-42	176.1	GFS(0.999)EVT(0.001)GGSDVFSQLK	2	0.23261	4	1.23644	1.3962	1.32861	0.455422	0.618557	0.542627
whole_GLEAN_10019235	46	2.314	Up	S	Pyrophosphate-energized vacuolar membrane proton pump [Morus notabilis]	---	0.999444	2.02648e-29	164.99	LSPAAES(0.001)DS(0.999)PAK	3	0.13852	34	0.662835	0.671078	0.63907	1.33948	1.42873	1.47869
whole_GLEAN_10027277	283	2.671	Up	S	PREDICTED: AT-hook motif nuclear-localized protein 14 [Prunus mume]	---	0.986455	1.00891e-30	154.7	LQSPVGVT(0.013)S(0.986)PSSVGFR	3	0.069455	6	0.574305	0.582133	0.560773	1.35026	1.5267	1.49794
whole_GLEAN_10027277	277	2.404	Up	S	PREDICTED: AT-hook motif nuclear-localized protein 14 [Prunus mume]	---	0.995549	1.00891e-30	154.7	LQS(0.996)PVGVT(0.362)S(0.506)PS(0.103)S(0.034)VGFR	3	0.77446	6	0.634708	0.636888	0.599448	1.30265	1.46073	1.44124
whole_GLEAN_10026719	146	0.366	Down	T	PREDICTED: eukaryotic initiation factor 4A-8 [Lupinus angustifolius]	---	0.994267	3.0172e-17	154.74	VHACVGGT(0.994)S(0.006)VR	3	0.4774	10	1.51905	1.46911	1.41144	0.414481	0.502651	0.515991
whole_GLEAN_10020105	406	0.437	Down	S	PREDICTED: NPL4-like protein 2 [Ziziphus jujuba]	---	0.999655	5.88543e-05	55.765	VSDGS(0.001)NQADRES(1)S(1)PEDLEEARPR	3	-0.56989	1	1.27393	1.45484	1.25543	0.810115	0.70983	0.54845
whole_GLEAN_10020105	407	0.437	Down	S	PREDICTED: NPL4-like protein 2 [Ziziphus jujuba]	---	0.999619	5.88543e-05	55.765	VSDGS(0.001)NQADRES(1)S(1)PEDLEEARPR	3	-0.56989	1	1.27393	1.45484	1.25543	0.810115	0.70983	0.54845
whole_GLEAN_10018069	170	0.448	Down	S	PREDICTED: DEAD-box ATP-dependent RNA helicase 31-like [Ziziphus jujuba]	---	1	0.000670756	91.093	GDS(1)DGDLGGR	2	-0.18315	1	1.63209	1.59739	1.31386	0.677966	0.602507	0.588571
whole_GLEAN_10014825	25	2.062	Up	S	PREDICTED: oligopeptide transporter 7-like [Prunus mume]	---	0.960428	1.73116e-26	172.91	KHEQS(0.02)S(0.96)PS(0.02)SIPR	3	0.4583	3	0.697995	0.665472	0.608642	1.14701	1.28749	1.25498
whole_GLEAN_10013240	926	0.423	Down	S	early endosome antigen 1-like [Cajanus cajan]	---	0.889103	0.00852038	95.311	S(0.002)AS(0.889)S(0.109)VLR	2	-0.28024	1	1.18268	1.2756	1.24718	0.410294	0.618803	0.527933
whole_GLEAN_10020600	99	2.413	Up	S	Photosystem I reaction center subunit III [Morus notabilis]	---	0.96399	0.0118947	68.536	KLES(0.964)S(0.036)LK	2	0.44921	1	0.576142	0.613424	0.655537	1.49879	1.63158	1.582
whole_GLEAN_10006667	341	2.018	Up	S	TOM1-like protein 2 [Morus notabilis]	---	0.787911	0.000978379	76.332	S(0.021)S(0.021)S(0.788)PS(0.17)KPNR	3	0.45896	1	0.66016	0.748875	0.709953	1.36493	1.38068	1.43264
whole_GLEAN_10006667	316	2.093	Up	T	TOM1-like protein 2 [Morus notabilis]	---	0.801592	5.28641e-11	110.56	KTDGMSLDS(0.008)S(0.049)T(0.122)T(0.802)PT(0.02)K	3	-0.31436	1	0.691216	0.708371	0.667299	1.33412	1.51136	1.3965
whole_GLEAN_10006667	315	2.316	Up	T	TOM1-like protein 2 [Morus notabilis]	---	0.785369	2.04e-11	107.98	KTDGMSLDS(0.014)S(0.1)T(0.785)T(0.1)PTK	4	-0.070401	1	0.793256	0.738074	0.607583	1.43246	1.30682	1.40745
whole_GLEAN_10028633	92	0.198	Down	S	NHL domain protein [Arabidopsis thaliana]	---	0.999964	1.39974e-05	112.84	AAS(1)GCFAYGR	2	-1.0651	1	1.97793	1.99058	1.96389	0.405888	0.385471	0.389423
whole_GLEAN_10018406	196	0.49	Down	S	PREDICTED: ADP-ribosylation factor GTPase-activating protein AGD7-like [Gossypium raimondii]	---	0.985524	6.04817e-13	162.37	S(0.001)KS(0.986)T(0.013)EDIYTR	2	0.018384	8	1.59777	1.73977	1.56378	0.635838	0.733719	0.7663
whole_GLEAN_10015264	497	0.321	Down	S	Monodehydroascorbate reductase [Morus notabilis]	---	0.809064	7.78381e-30	164.94	LQKAS(0.809)S(0.191)VEEALDIAR	2	0.060164	4	1.4277	1.61377	1.60758	0.415187	0.458617	0.515362
whole_GLEAN_10021303	536	2.346	Up	S	DnaJ homolog subfamily C member 2 [Morus notabilis]	---	0.994107	1.74574e-06	103.32	ASPSIVS(0.994)PLS(0.005)T(0.001)R	3	-0.0018879	1	0.484848	0.580178	0.577362	1.26525	1.58184	1.35452
whole_GLEAN_10022483	457	2.133	Up	S	PREDICTED: IQ domain-containing protein IQM3-like [Ziziphus jujuba]	---	1	1.71875e-07	130.66	T(0.513)LS(0.487)GGLQS(1)PR	2	-0.41641	2	0.66151	0.785857	0.675849	1.17978	1.3587	1.44146
whole_GLEAN_10022483	452	2.133	Up	S	PREDICTED: IQ domain-containing protein IQM3-like [Ziziphus jujuba]	---	0.989289	1.71875e-07	130.66	T(0.011)LS(0.989)GGLQSPR	3	0.031297	2	0.66151	0.785857	0.675849	1.17978	1.3587	1.44146
whole_GLEAN_10012906	567	0.351	Down	S	hydroxyproline-rich glycoprotein family protein, putative [Medicago truncatula]	---	0.958331	1.96669e-14	115.57	EFPLQWDPS(0.042)VS(0.958)PQNGK	3	-1.2117	2	1.77196	1.86603	1.88542	0.56922	0.694405	0.662338
whole_GLEAN_10026978	203	2.033	Up	T	PREDICTED: mitogen-activated protein kinase 3 [Ziziphus jujuba]	---	0.999994	6.19823e-09	100.39	PTAENEYMT(1)EY(1)VVTR	2	0.58926	4	0.713415	0.778785	0.677064	1.6583	1.10497	1.3767
whole_GLEAN_10007269	926	0.312	Down	T	Plasma membrane ATPase 4 [Morus notabilis]	---	1	7.99599e-22	157.58	GLDIDTIQQHYT(1)V	3	-0.28007	8	2.98175	2.75725	2.4623	0.663188	0.721504	0.767277
whole_GLEAN_10007269	909	0.225	Down	S	Plasma membrane ATPase 4 [Morus notabilis]	---	1	0.000852375	94.692	GHVES(1)VVK	2	0.27966	2	3.14599	3.44203	2.99016	0.582029	0.664512	0.673952
whole_GLEAN_10007269	882	0.358	Down	S	Plasma membrane ATPase 4 [Morus notabilis]	---	1	6.54777e-05	98.105	ELS(1)EIAEQAK	3	0.40224	2	3.10584	2.77174	2.1377	0.717101	0.70564	0.764324
whole_GLEAN_10019606	64	2.068	Up	T	PREDICTED: phosphoenolpyruvate carboxykinase [ATP]-like [Nelumbo nucifera]	---	0.980455	0.00153296	110.08	SAPT(0.019)T(0.98)PIK	3	0.24624	4	0.670285	0.635359	0.626703	1.11867	1.28571	1.29614
whole_GLEAN_10017940	84	0.373	Down	S	Ankyrin repeat and SOCS box protein 9 [Morus notabilis]	---	1	2.81997e-11	101.48	AES(1)PAEQQPVLGVVECK	3	-1.3123	2	1.42655	1.62716	1.48377	0.292553	0.872827	0.552987
whole_GLEAN_10022991	88	2.886	Up	S	putative aminotransferase ACS10 [Morus notabilis]	---	0.999999	0.00805418	106.68	TSLLS(1)PR	2	-0.12106	1	0.545694	0.639013	0.476337	1.69525	1.29712	1.37465
whole_GLEAN_10001780	276	2.198	Up	S	Putative G3BP-like protein [Morus notabilis]	---	0.987504	1.17699e-44	163.62	AVWPPSTNT(0.001)DQQS(0.988)PY(0.001)S(0.011)AK	3	-0.191	5	0.672145	0.745506	0.664042	1.25112	1.46465	1.45974
whole_GLEAN_10028428	147	0.466	Down	T	PREDICTED: suppressor of cytokine signaling 7 [Oryza sativa Japonica Group]	---	1	4.92188e-07	112.08	NLGANGT(1)PEMK	2	0.056674	8	1.23917	1.20272	1.35164	0.507625	0.716667	0.630513
whole_GLEAN_10017465	796	0.466	Down	T	PREDICTED: enhancer of mRNA-decapping protein 4-like [Ziziphus jujuba]	---	0.972094	5.40578e-05	82.837	HPT(0.972)HLIT(0.028)PSEILR	3	-0.85123	1	1.39754	1.389	1.35198	0.585859	0.646341	0.630261
whole_GLEAN_10017465	715	0.427	Down	S	PREDICTED: enhancer of mRNA-decapping protein 4-like [Ziziphus jujuba]	---	1	2.3255e-52	153.39	PAADIVCVPS(1)PPLPLS(1)PR	4	0.58451	16	1.38115	1.473	1.42044	0.511111	0.603659	0.607214
whole_GLEAN_10017465	880	0.388	Down	S	PREDICTED: enhancer of mRNA-decapping protein 4-like [Ziziphus jujuba]	---	0.999295	1.75583e-49	201.9	YFCS(0.001)QAS(0.999)DLGLEMAR	3	-0.82031	7	1.39242	1.605	1.43202	0.471717	0.537602	0.55511
whole_GLEAN_10017465	709	0.446	Down	S	PREDICTED: enhancer of mRNA-decapping protein 4-like [Ziziphus jujuba]	---	1	3.75636e-13	82.808	PAADIVCVPS(1)PPLPLS(1)PR	4	0.58451	8	1.39447	1.435	1.41176	0.527273	0.598577	0.630261
whole_GLEAN_10017465	950	2.073	Up	T	PREDICTED: enhancer of mRNA-decapping protein 4-like [Ziziphus jujuba]	---	0.998984	5.46099e-90	225.5	VSESSASAAAAST(0.001)QT(0.999)PNTK	3	0.27336	1	0.794057	1.082	0.624879	1.19192	1.03862	1.29559
whole_GLEAN_10024164	47	2.922	Up	S	Chlorophyll a-b binding protein 40 [Morus notabilis]	---	0.995445	1.00313e-08	111.64	VAS(0.001)S(0.004)GS(0.995)PWYGPDR	3	0.08789	2	0.640614	0.640282	0.653422	1.41642	1.73997	1.90909
whole_GLEAN_10022546	28	0.456	Down	S	PREDICTED: 60S ribosomal protein L24-like [Jatropha curcas]	---	0.810497	2.87816e-11	120.29	S(0.19)DS(0.81)QVFLFANSK	3	-0.51419	1	1.24339	1.48649	1.51242	0.621622	0.706628	0.689563
whole_GLEAN_10007042	396	2.81	Up	S	UDP-glucose 6-dehydrogenase [Morus notabilis]	---	1	0.000228564	60.489	FDWDHPIHLQPLS(1)PPS(1)VK	4	-2.0859	1	0.546374	0.452514	0.453737	1.09595	1.20256	1.27497
whole_GLEAN_10018577	440	2.534	Up	S	C2 domain-containing protein [Morus notabilis]	---	0.764546	0.0208726	42.068	GS(0.018)FS(0.017)S(0.051)VS(0.765)S(0.401)EKS(0.748)PR	3	2.0976	1	0.653131	0.755259	0.746259	1.57064	1.71754	1.89111
whole_GLEAN_10018577	726	2.093	Up	S	C2 domain-containing protein [Morus notabilis]	---	0.982742	0.000441939	65.157	VLS(0.983)PVS(0.017)K	2	0.43095	2	0.772884	0.854839	0.786395	1.44954	1.41228	1.6461
whole_GLEAN_10029326	231	3.627	Up	S	PREDICTED: 40S ribosomal protein S6-like [Cucumis sativus]	---	1	0.000337833	134.59	RS(1)ES(1)LAK	3	-0.35597	7	0.506977	0.459075	0.395667	1.39375	1.40617	1.43519
whole_GLEAN_10029326	240	2.115	Up	S	PREDICTED: 40S ribosomal protein S6-like [Cucumis sativus]	---	0.999955	1.58601e-12	130.2	SRLS(1)AASK	3	0.67095	21	0.677907	0.677343	0.597491	1.24911	1.2793	1.26352
whole_GLEAN_10029326	237	3.401	Up	S	PREDICTED: 40S ribosomal protein S6-like [Cucumis sativus]	---	0.999981	1.04604e-05	98.169	S(1)RLS(0.991)AAS(0.009)K	3	-0.15493	4	0.506977	0.524318	0.411631	1.35804	1.41762	1.4
whole_GLEAN_10029326	229	6.185	Up	S	PREDICTED: 40S ribosomal protein S6-like [Cucumis sativus]	---	1	0.000337833	91.307	RS(1)ES(1)LAK	3	-0.35597	6	0.355814	0.264531	0.253136	1.53304	1.50573	1.56567
whole_GLEAN_10011061	452	2.509	Up	S	PREDICTED: syndetin isoform X2 [Juglans regia]	---	0.972944	2.10775e-11	139.66	KIELASGS(0.027)S(0.973)PR	3	-0.10351	3	0.593453	0.595628	0.567033	1.24707	1.38774	1.42257
whole_GLEAN_10028599	432	0.284	Down	S	Serine/threonine-protein kinase fray2 [Morus notabilis]	---	0.984343	1.95377e-37	166.53	GCFDVCEDDAGAT(0.016)S(0.984)PR	2	-0.28681	3	1.434	1.59903	1.61516	0.38269	0.390346	0.458897
whole_GLEAN_10026544	15	0.465	Down	T	Protein phosphatase 2C and cyclic nucleotide-binding/kinase domain-containing protein [Morus notabilis]	---	1	0.00022572	91.939	VCIGEVCT(1)PR	3	0.043375	2	1.16132	1.36577	1.3242	0.492415	0.527655	0.616103
whole_GLEAN_10029609	227	0.203	Down	S	UDP-sulfoquinovose synthase [Morus notabilis]	---	1	0.000123802	93.649	EFRES(1)CHLVK	3	-1.1123	1	1.64311	1.98497	1.93152	0.330054	0.353659	0.392888
whole_GLEAN_10012999	496	0.308	Down	S	putative serine/threonine-protein kinase [Morus notabilis]	---	0.965208	0.0143096	42.843	QGQS(0.965)NS(0.517)KS(0.517)R	3	-2.4609	1	1.96028	2.00427	1.70199	0.458658	0.517843	0.524175
whole_GLEAN_10016155	350	2.136	Up	S	Acyl-CoA-binding domain-containing protein 4 [Morus notabilis]	---	1	1.81317e-29	122.47	ILQS(1)PAAAAAAASVTAAYALSK	3	-0.19104	1	0.727273	0.634568	0.632242	1.2533	1.06949	1.35029
whole_GLEAN_10008279	665	0.409	Down	T	PREDICTED: suppressor protein SRP40 isoform X1 [Citrus sinensis]	---	0.979063	6.77067e-11	116.06	S(0.016)DDS(0.004)HMT(0.979)DT(0.001)EDAWR	3	-0.20835	3	1.31592	1.26617	1.6568	0.656384	0.744701	0.677172
whole_GLEAN_10007289	116	2.306	Up	S	PREDICTED: ribulose bisphosphate carboxylase small chain, chloroplastic [Populus euphratica]	---	0.98227	6.6454e-07	104.95	EHHS(0.982)S(0.018)PGYYDGR	3	-0.173	1	0.662898	0.802419	0.63774	1.0382	1.36103	1.47041
whole_GLEAN_10029877	99	0.311	Down	S	PREDICTED: isoamylase 3, chloroplastic-like [Malus domestica]	---	1	0.0012585	87.667	MYFGDAS(1)EK	2	-0.40235	4	1.4312	1.62637	1.59691	0.3923	0.411579	0.497354
whole_GLEAN_10029877	816	0.249	Down	S	PREDICTED: isoamylase 3, chloroplastic-like [Malus domestica]	---	0.976032	1.77823e-72	190.5	DT(0.024)FLS(0.976)NNDITWHEDNWDNHESK	4	-0.47394	1	1.4593	1.50949	1.65477	0.419355	0.498947	0.41164
whole_GLEAN_10029877	78	0.401	Down	S	PREDICTED: isoamylase 3, chloroplastic-like [Malus domestica]	---	0.999992	3.22513e-05	82.01	FDNS(1)IVLLDPYAK	3	0.15314	1	1.33624	1.48851	1.4918	0.489074	0.578947	0.597884
whole_GLEAN_10024632	26	0.465	Down	S	PREDICTED: remorin [Ziziphus jujuba]	---	1	3.75136e-83	186.39	KVEPETTSEPAPADAKPDS(1)APEDK	4	0.43995	2	1.16776	1.29239	1.3303	0.515723	0.601316	0.618799
whole_GLEAN_10016481	451	0.33	Down	S	PREDICTED: endo-1,4-beta-xylanase A-like [Ziziphus jujuba]	---	1	0.00390485	62.088	QMKS(1)DHWVR	3	0.35227	1	1.36419	1.48906	1.45308	0.428405	0.472946	0.479905
whole_GLEAN_10007486	77	2.382	Up	S	Pleiotropic drug resistance protein 2 [Morus notabilis]	---	0.921279	3.74178e-06	106.03	GVLTQVT(0.012)S(0.921)T(0.067)GR	2	-0.26511	3	0.788141	0.774775	0.798556	1.52183	1.41953	1.90184
whole_GLEAN_10021381	149	0.407	Down	S	PREDICTED: RPM1-interacting protein 4 [Ziziphus jujuba]	---	0.996344	5.44719e-12	144.3	QS(0.996)LGS(0.004)EQS(0.197)IEKS(0.803)PLHR	4	-1.0573	4	1.45568	1.59009	1.5182	0.525362	0.617121	0.617202
whole_GLEAN_10014628	472	2.429	Up	S	PREDICTED: la-related protein 1A [Ziziphus jujuba]	---	0.999704	4.09052e-10	75.588	DSSSVLGNGGGS(1)PLFVGEDGPSIVK	3	-0.29102	3	0.791209	0.664311	0.647296	1.20351	1.52284	1.57248
whole_GLEAN_10014628	23	4.051	Up	S	PREDICTED: la-related protein 1A [Ziziphus jujuba]	---	1	4.8953e-06	92.264	DLAGAGGPKS(1)PWK	4	-0.13861	2	0.483516	0.481449	0.447942	1.58947	1.8934	1.8145
whole_GLEAN_10014628	719	2.046	Up	S	PREDICTED: la-related protein 1A [Ziziphus jujuba]	---	0.999283	5.91582e-18	131.98	NSLGIISES(0.999)PPS(0.001)K	3	0.33718	6	0.707523	0.795936	0.719935	1.25731	1.39086	1.47297
whole_GLEAN_10014628	732	2.05	Up	T	PREDICTED: la-related protein 1A [Ziziphus jujuba]	---	0.959242	1.34797e-19	129.46	SVGFFFGS(0.041)T(0.959)PPENHGPR	3	0.17762	4	0.715976	0.820671	0.702986	1.18596	1.4797	1.44103
whole_GLEAN_10023405	18	4.483	Up	S	Calcium-dependent protein kinase 29 [Morus notabilis]	---	0.795963	1.11687e-05	72.088	S(0.002)HDIPIS(0.178)S(0.796)S(0.579)S(0.456)ENS(0.989)PR	2	0.09925	1	0.629226	0.743163	0.680505	2.301	3.5188	3.05102
whole_GLEAN_10023405	37	2.004	Up	S	Calcium-dependent protein kinase 29 [Morus notabilis]	---	0.997811	1.07584e-30	148.38	YQPIPIKS(0.998)QEPLT(0.002)PNYK	4	-0.1656	2	0.782235	0.945303	0.916366	1.55518	1.93985	1.83673
whole_GLEAN_10023405	23	2.886	Up	S	Calcium-dependent protein kinase 29 [Morus notabilis]	---	0.999308	1.84129e-40	183.22	SHDIPISSSS(0.001)ENS(0.999)PR	2	0.61541	3	0.715759	0.818074	0.850782	1.92642	2.49248	2.45578
whole_GLEAN_10023573	77	0.455	Down	S	DNA polymerase epsilon catalytic subunit A [Arabidopsis thaliana]	---	0.991971	5.27592e-43	207.12	S(0.003)S(0.005)S(0.992)LPLENIR	2	-0.6834	4	1.00562	1.10315	1.17076	0.346154	0.642045	0.533133
whole_GLEAN_10028985	62	2.131	Up	S	PREDICTED: thylakoid membrane protein slr0575 isoform X1 [Citrus sinensis]	---	1	0.00175726	82.287	RHS(1)LIPR	3	-0.024964	1	0.575158	0.77726	0.685476	1.39888	1.32198	1.46103
whole_GLEAN_10028172	86	0.408	Down	S	Protein grpE [Morus notabilis]	---	0.963253	8.77641e-52	157.9	ES(0.037)S(0.963)PNEELENEVNRPDFLNLK	3	-0.73704	2	1.54648	1.62636	1.72171	0.569242	0.7976	0.702222
whole_GLEAN_10025483	2	0.486	Down	S	Serine/threonine-protein kinase [Morus notabilis]	---	0.970788	0.00122884	66.246	S(0.971)PS(0.029)PPAAAAMQYR	2	-0.68202	1	1.41184	1.12562	1.44247	0.820243	0.879414	0.701255
whole_GLEAN_10025109	523	2.072	Up	S	PREDICTED: sugar transport protein 13-like [Nelumbo nucifera]	---	1	0.00295724	94.309	NGYANGS(1)H	2	-0.0053725	1	0.82599	0.920526	0.969972	1.97849	2.17857	2.01
whole_GLEAN_10024090	450	0.414	Down	S	Dual specificity protein kinase shkB [Morus notabilis]	---	0.997677	0.0254794	46.88	KDHS(0.01)NPS(0.992)S(0.998)R	3	0.043727	1	1.22355	1.50933	1.39651	0.489083	0.35786	0.578331
whole_GLEAN_10024090	449	0.317	Down	S	Dual specificity protein kinase shkB [Morus notabilis]	---	0.991951	0.000329228	89.44	KDHS(0.01)NPS(0.992)S(0.998)R	3	0.043727	2	1.17979	1.67556	1.47424	0.34607	0.343367	0.467057
whole_GLEAN_10026958	178	0.432	Down	S	Putative respiratory burst oxidase-like protein H [Morus notabilis]	---	1	6.20411e-06	108.56	GMVDSEEKS(1)R	3	-1.2535	1	1.07376	1.14032	1.25629	0.366738	0.504484	0.543033
whole_GLEAN_10023180	189	0.121	Down	S	PREDICTED: kinesin-4 [Ziziphus jujuba]	---	1	0.00134461	72.152	PAS(1)FKPFVR	3	0.55626	1	1.65743	1.98004	1.69038	0.229465	0.140794	0.204247
whole_GLEAN_10023180	795	0.26	Down	S	PREDICTED: kinesin-4 [Ziziphus jujuba]	---	0.999683	0.0136472	63.164	S(1)LGELPSGR	2	-0.79241	1	1.48661	1.50798	1.61523	0.517601	0.408845	0.420627
whole_GLEAN_10023180	775	0.133	Down	S	PREDICTED: kinesin-4 [Ziziphus jujuba]	---	0.995865	0.00284617	104.42	S(0.001)S(0.003)S(0.996)PDRFR	2	0.027268	2	1.53186	1.90719	1.64429	0.487614	0.179603	0.218402
whole_GLEAN_10023180	210	0.073	Down	S	PREDICTED: kinesin-4 [Ziziphus jujuba]	---	0.945953	0.00826055	101.46	T(0.054)LS(0.946)WGEK	2	0.59761	1	1.63804	1.94112	1.9499	0.123859	0.0884477	0.142568
whole_GLEAN_10023180	198	0.348	Down	S	PREDICTED: kinesin-4 [Ziziphus jujuba]	---	0.962815	0.000235315	74.993	KNS(0.963)EPFANS(0.037)FLR	3	-0.53219	1	1.30009	1.69561	1.4509	0.603651	0.435018	0.505561
whole_GLEAN_10023180	771	0.36	Down	S	PREDICTED: kinesin-4 [Ziziphus jujuba]	---	0.999998	1.40621e-07	116.58	EHLQYS(1)R	3	-0.19675	3	1.32502	1.68463	1.46393	0.589309	0.399819	0.526795
whole_GLEAN_10022761	109	3.572	Up	T	PREDICTED: chlorophyll a-b binding protein CP29.2, chloroplastic-like [Arachis ipaensis]	---	1	6.00639e-24	136.64	NEAGALIGT(1)R	3	0.23814	8	0.5209	0.545757	0.497942	1.67613	1.78478	1.77888
whole_GLEAN_10022761	114	2.74	Up	S	PREDICTED: chlorophyll a-b binding protein CP29.2, chloroplastic-like [Arachis ipaensis]	---	0.99999	0.00823488	102.07	TEFS(1)DVK	2	0.38172	1	0.618167	0.682196	0.592593	1.48516	1.61811	1.6236
whole_GLEAN_10022761	111	10.147	Up	T	PREDICTED: chlorophyll a-b binding protein CP29.2, chloroplastic-like [Arachis ipaensis]	---	0.997845	3.56228e-10	154.12	T(0.998)EFS(0.002)DVK	3	-0.49549	2	0.282958	0.224626	0.219753	2.00387	2.31496	2.22981
whole_GLEAN_10029377	267	0.479	Down	S	PREDICTED: protein WVD2-like 5 isoform X3 [Prunus mume]	---	0.99999	3.14693e-06	101.2	VGLLPNYGFS(1)FK	3	-0.23347	2	1.25107	1.24561	1.47921	0.61435	0.879518	0.708108
whole_GLEAN_10013828	534	2.019	Up	S	U-box domain-containing protein 38 [Morus notabilis]	---	0.998128	1.77187e-10	98.175	S(0.002)VVES(0.998)DPGGAGIGGSR	3	-0.17646	1	0.814574	0.896226	0.747826	1.22983	1.34877	1.50966
whole_GLEAN_10007984	1103	0.432	Down	S	Phosphoglucan, water dikinase [Morus notabilis]	---	0.999756	9.07648e-07	69.088	SALDEIES(1)AKLEGGELDK	3	-0.77846	1	1.46078	1.51415	1.43323	0.367347	0.531343	0.619335
whole_GLEAN_10003678	397	0.473	Down	S	Zinc finger CCCH domain-containing protein 3 [Morus notabilis]	---	0.999999	0.000238298	76.82	SFDVVQKPLS(1)NK	3	-1.8608	2	1.36797	1.3941	1.48984	0.58296	0.629876	0.704015
whole_GLEAN_10028445	443	2.234	Up	S	EEIG1/EHBP1 protein amino-terminal domain protein [Arabidopsis thaliana]	---	0.988982	0.0010657	55.437	KQS(0.989)LGS(0.007)DGS(0.004)PASR	3	-1.0101	1	0.897557	0.862295	0.706294	1.11733	1.34342	1.57803
whole_GLEAN_10028445	669	5.247	Up	S	EEIG1/EHBP1 protein amino-terminal domain protein [Arabidopsis thaliana]	---	0.992965	0.0182193	46.129	MY(0.007)S(0.993)PIKR	3	-0.048412	1	0.497242	0.50082	0.429371	1.7708	1.94705	2.25289
whole_GLEAN_10029828	155	0.486	Down	S	Serine/threonine-protein kinase tricorner [Morus notabilis]	---	1	6.11589e-08	134.68	GQVEHVRS(1)ER	2	-0.60551	2	1.33491	1.37808	1.45661	0.504702	0.521912	0.707395
whole_GLEAN_10029828	473	0.444	Down	T	Serine/threonine-protein kinase tricorner [Morus notabilis]	---	0.996305	0.00388168	62.287	DTNFIGY(0.004)T(0.996)FK	3	0.87096	1	1.34811	1.25114	1.55475	0.570533	0.503984	0.690247
whole_GLEAN_10005941	629	2.488	Up	S	putative serine/threonine-protein kinase [Morus notabilis]	---	0.999991	2.92668e-08	93.215	SMNEEPPS(1)PNAVTEK	3	-2.2308	2	0.641227	0.79913	0.66433	1.15667	1.7203	1.65276
whole_GLEAN_10025060	486	2.51	Up	S	PREDICTED: DUF21 domain-containing protein At4g14240-like [Ziziphus jujuba]	---	1	5.25318e-07	120.77	S(0.55)S(0.45)EDILS(1)PAK	3	0.25654	4	0.534308	0.565693	0.585919	1.16708	1.36945	1.47075
whole_GLEAN_10019554	22	0.471	Down	S	PREDICTED: uncharacterized aarF domain-containing protein kinase At1g79600, chloroplastic [Jatropha curcas]	---	0.90973	0.0137096	41.621	S(0.91)VS(0.931)LT(0.921)RS(0.648)S(0.589)APR	2	0.57352	1	1.39722	1.98849	1.60033	0.6875	0.644315	0.753537
whole_GLEAN_10019554	24	0.471	Down	S	PREDICTED: uncharacterized aarF domain-containing protein kinase At1g79600, chloroplastic [Jatropha curcas]	---	0.931448	0.0137096	41.621	S(0.91)VS(0.931)LT(0.921)RS(0.648)S(0.589)APR	2	0.57352	1	1.39722	1.98849	1.60033	0.6875	0.644315	0.753537
whole_GLEAN_10019554	26	0.471	Down	T	PREDICTED: uncharacterized aarF domain-containing protein kinase At1g79600, chloroplastic [Jatropha curcas]	---	0.921466	0.0137096	41.621	S(0.91)VS(0.931)LT(0.921)RS(0.648)S(0.589)APR	2	0.57352	1	1.39722	1.98849	1.60033	0.6875	0.644315	0.753537
whole_GLEAN_10020900	35	2.945	Up	S	PREDICTED: protein WVD2-like 4 isoform X1 [Theobroma cacao]	---	0.999985	0.000711345	99.568	WSAFS(1)PNK	3	0.00073283	2	0.569503	0.597919	0.529464	1.40109	1.7175	1.5593
whole_GLEAN_10020900	166	2.465	Up	S	PREDICTED: protein WVD2-like 4 isoform X1 [Theobroma cacao]	---	1	1.8049e-07	115.1	LRKS(1)EDDFAAK	4	0.25274	2	0.634372	0.701987	0.583113	1.37377	1.58	1.43743
whole_GLEAN_10020900	425	2.968	Up	S	PREDICTED: protein WVD2-like 4 isoform X1 [Theobroma cacao]	---	0.999937	5.83022e-09	144.51	S(1)YGDGSPLQK	3	-0.018027	2	0.526537	0.611164	0.51803	1.44153	1.76	1.53754
whole_GLEAN_10005666	41	3.035	Up	T	PREDICTED: universal stress protein PHOS32-like [Lupinus angustifolius]	---	0.8115	8.02735e-21	104.57	HPSSPSPAHAPAGAPAAT(0.994)PT(0.812)PT(0.195)AGAR	3	1.6348	3	0.711986	0.576049	0.484536	1.31663	1.67299	1.47059
whole_GLEAN_10013852	146	0.453	Down	S	NHL domain protein [Medicago truncatula]	---	0.999944	2.5062e-08	74.525	YAAVS(1)GPLVAGGPALPVIAEAR	3	-0.059362	1	1.49011	1.11599	1.39269	0.734906	0.788268	0.630702
whole_GLEAN_10000981	295	2.458	Up	S	PREDICTED: heavy metal-associated isoprenylated plant protein 3-like [Gossypium hirsutum]	---	0.99761	0.000576741	92.265	ENVVVS(0.998)EES(0.002)K	2	0.03297	1	0.638889	0.691414	0.760165	1.93361	1.98156	1.86853

## Sheet: sheet1
Table S2 Differentially Phosphorylated sites in the 323 differentially phosphorylated proteins identified in this study
Protein accession	Position	Folds (MPS/TPS)	Direction	P value	Amino acid	Protein description	Modified sequence
whole_GLEAN_10002290	46	3.10559	Up	4.8366e-06	S	PREDICTED: PTI1-like tyrosine-protein kinase 1 [Ziziphus jujuba]	WLCCFRPEEEPYQS(1)NENDHLKS(1)PR
whole_GLEAN_10002290	54	4.65116	Up	1.527e-06	S	PREDICTED: PTI1-like tyrosine-protein kinase 1 [Ziziphus jujuba]	WLCCFRPEEEPYQS(1)NENDHLKS(1)PR
whole_GLEAN_10024397	379	3.5461	Up	0.00034271	S	PREDICTED: immunoglobulin A1 protease-like [Ziziphus jujuba]	S(0.009)LS(0.989)CLS(0.002)VSANK
whole_GLEAN_10004123	191	2.26757	Up	0.000161082	S	SAL1 phosphatase [Morus notabilis]	KES(0.994)GLET(0.006)LER
whole_GLEAN_10016436	606	2.09644	Up	0.0006442	T	Cyclin-dependent kinase F-4 [Morus notabilis]	EINS(0.001)LPPY(0.103)T(0.871)EY(0.622)VS(0.202)T(0.202)R
whole_GLEAN_10017367	177	0.43535	Down	0.000163379	S	PREDICTED: vesicle-associated protein 4-2 [Fragaria vesca subsp. vesca]	QQVEGVDS(1)V
whole_GLEAN_10017815	349	2.49377	Up	2.0104e-05	T	PREDICTED: tubulin alpha-3 chain [Nelumbo nucifera]	TVQFVDWCPT(1)GFK
whole_GLEAN_10023749	1579	4.329	Up	1.83788e-05	S	Probably inactive leucine-rich repeat receptor-like protein kinase [Morus notabilis]	RAS(0.998)FGGS(0.002)VAYEPCLHAK
whole_GLEAN_10024083	282	0.231267	Down	1.71586e-05	S	Dynamin-related protein 4C [Morus notabilis]	LFASHPQLS(1)R
whole_GLEAN_10029029	298	2.63852	Up	0.00146024	S	PREDICTED: secretory carrier-associated membrane protein 1 [Eucalyptus grandis]	S(0.904)T(0.096)MMSAL
whole_GLEAN_10009637	498	2.33645	Up	0.00108486	S	PREDICTED: putative nuclear RNA export factor SDE5 isoform X1 [Ziziphus jujuba]	KHLS(1)FAK
whole_GLEAN_10020137	287	0.449035	Down	0.0035753	S	Zinc finger CCCH domain-containing protein 32 [Morus notabilis]	PFPSLPSSIGAS(0.003)S(0.009)S(0.179)S(0.809)PK
whole_GLEAN_10028742	625	2.32558	Up	0.00031901	S	ABC transporter B family member 19 [Morus notabilis]	S(0.977)S(0.026)RLS(0.963)HS(0.091)LS(0.913)T(0.031)K
whole_GLEAN_10028742	621	2.32558	Up	0.00031901	S	ABC transporter B family member 19 [Morus notabilis]	S(0.977)S(0.026)RLS(0.963)HS(0.091)LS(0.913)T(0.031)K
whole_GLEAN_10023251	60	2.87356	Up	0.000120691	S	PREDICTED: ADP-ribosylation factor 2-like [Arachis duranensis]	LGLHS(1)LR
whole_GLEAN_10021946	230	0.427716	Down	0.00056397	S	PREDICTED: oxygen-evolving enhancer protein 1, chloroplastic [Ziziphus jujuba]	NLVASGKPDAFS(1)GEFLVPSYR
whole_GLEAN_10016529	144	2.03666	Up	0.000102929	S	Protein vip1 [Morus notabilis]	LQLTST(0.01)AS(0.99)AK
whole_GLEAN_10011238	321	0.498256	Down	0.000195183	S	PREDICTED: succinate--CoA ligase [ADP-forming] subunit alpha-1, mitochondrial [Juglans regia]	EAGVTVVES(1)PAK
whole_GLEAN_10016477	161	2.36967	Up	0.000124245	S	Guanine nucleotide-binding protein alpha-2 subunit [Morus notabilis]	GPVVTFNTVERS(1)ER
whole_GLEAN_10027462	212	3.0303	Up	0.00089681	S	Zinc finger CCCH domain-containing protein 55 [Morus notabilis]	S(0.031)FS(0.826)AS(0.042)DAS(0.082)FGS(0.019)DEFGAGFKPCLYFAR
whole_GLEAN_10019576	583	2.04082	Up	0.00111611	S	Ikzf5 (DUF668) [Arabidopsis thaliana]	S(1)QDFDADK
whole_GLEAN_10023093	182	2.53165	Up	0.00073789	S	Sec14 cytosolic factor [Morus notabilis]	S(1)MQLLLEGAHDPKDEQLVQSFR
whole_GLEAN_10023093	164	2.19298	Up	0.00030066	S	Sec14 cytosolic factor [Morus notabilis]	SIMS(1)YPLK
whole_GLEAN_10002496	42	2.15517	Up	0.0035838	S	PREDICTED: probable linoleate 9S-lipoxygenase 5 isoform X1 [Ziziphus jujuba]	NVLDFNDIGAS(1)VLDR
whole_GLEAN_10023694	153	3.11526	Up	6.3601e-05	S	aspartate aminotransferase 2 family protein [Populus trichocarpa]	VPWS(1)EYR
whole_GLEAN_10021059	328	2.11864	Up	0.00041752	T	Dual specificity protein kinase splA [Morus notabilis]	MT(0.014)GET(0.982)GS(0.004)YR
whole_GLEAN_10007826	146	0.41632	Down	0.000143823	S	Polyphenol oxidase [Morus notabilis]	VRPAAHS(1)ADR
whole_GLEAN_10028128	872	0.424448	Down	7.9648e-05	S	PREDICTED: plasma membrane ATPase 4-like [Ziziphus jujuba]	T(0.001)LHGLQPPES(0.772)T(0.227)NLFPEK
whole_GLEAN_10021181	390	0.493827	Down	0.000161306	S	putative serine/threonine-protein kinase [Morus notabilis]	DDEGT(0.001)NELS(0.999)FQEWT(0.001)QQMR
whole_GLEAN_10025938	115	2.00401	Up	0.00025901	S	ADP-ribosylation factor-like protein 8B-A [Morus notabilis]	IDKS(1)EALAK
whole_GLEAN_10020313	308	4.60829	Up	0.00022102	S	PREDICTED: lysM domain receptor-like kinase 3 [Ziziphus jujuba]	KPSFCCAS(1)GR
whole_GLEAN_10023483	797	0.479846	Down	0.000179864	S	Protein IQ-DOMAIN 32 [Morus notabilis]	QGS(1)PHIQR
whole_GLEAN_10010085	280	2.44499	Up	0.00062338	S	Aquaporin PIP2-1 [Morus notabilis]	ALGS(1)FRS(1)S(1)GNV
whole_GLEAN_10010085	283	2.44499	Up	0.00062338	S	Aquaporin PIP2-1 [Morus notabilis]	ALGS(1)FRS(1)S(1)GNV
whole_GLEAN_10018694	18	2.94985	Up	1.83092e-05	S	Protein IQ-DOMAIN 1 [Morus notabilis]	AKEDKS(1)IK
whole_GLEAN_10023455	240	0.375657	Down	0.000157239	S	PREDICTED: 40S ribosomal protein S6-like [Cucumis sativus]	LS(1)AAS(0.999)KPS(0.001)VIA
whole_GLEAN_10023455	243	0.321854	Down	0.000161414	S	PREDICTED: 40S ribosomal protein S6-like [Cucumis sativus]	S(0.385)RLS(0.615)AAS(1)KPS(1)VIA
whole_GLEAN_10023455	246	0.498504	Down	0.00154214	S	PREDICTED: 40S ribosomal protein S6-like [Cucumis sativus]	S(0.385)RLS(0.615)AAS(1)KPS(1)VIA
whole_GLEAN_10023455	237	0.243132	Down	3.7748e-05	S	PREDICTED: 40S ribosomal protein S6-like [Cucumis sativus]	S(1)RLS(1)AASKPSVIA
whole_GLEAN_10010713	261	2.94118	Up	0.00023998	T	PREDICTED: putative amidase C869.01 [Ziziphus jujuba]	AALAT(1)LARQTR
whole_GLEAN_10010713	76	3.4965	Up	0.00022127	S	PREDICTED: putative amidase C869.01 [Ziziphus jujuba]	AGVIPIS(1)PR
whole_GLEAN_10020362	803	2.01613	Up	0.0039812	S	Golgin candidate 5 [Morus notabilis]	QSSAFENGS(0.205)LS(0.795)R
whole_GLEAN_10006878	702	2.12314	Up	0.0122636	T	Stromal 70 kDa heat shock-related protein [Morus notabilis]	GPDGDVIDADFT(0.977)DS(0.023)K
whole_GLEAN_10006878	638	2.00401	Up	0.00180158	S	Stromal 70 kDa heat shock-related protein [Morus notabilis]	EAIS(0.966)GGS(0.034)TQLIK
whole_GLEAN_10009184	199	2.31481	Up	3.1971e-06	S	PREDICTED: metacaspase-4 [Ricinus communis]	GIHIPS(1)ALRR
whole_GLEAN_10013501	169	3.59712	Up	2.259e-05	S	Serine/threonine protein phosphatase 2A 55 kDa regulatory subunit B beta isoform [Morus notabilis]	AVGNGSVASSSNSSSLKPCLANGGS(1)PER
whole_GLEAN_10013434	608	2.29885	Up	9.9061e-05	S	PREDICTED: polyadenylate-binding protein-interacting protein 4 isoform X2 [Ziziphus jujuba]	AVAVAAPCAPGLS(0.987)PS(0.011)S(0.002)S(0.001)VGSLSSEK
whole_GLEAN_10006722	43	0.396668	Down	0.00022179	S	PREDICTED: GLABRA2 expression modulator [Prunus mume]	IRS(0.999)PPGS(0.001)K
whole_GLEAN_10025665	479	2.63852	Up	6.0199e-05	S	putative receptor-like protein kinase [Morus notabilis]	T(0.036)T(0.044)S(0.918)MEIES(0.002)TK
whole_GLEAN_10007471	45	2.5	Up	0.00080447	S	Serine/threonine-protein kinase KIPK [Morus notabilis]	KYS(1)IEDDINR
whole_GLEAN_10007471	637	2.24719	Up	0.00022309	S	Serine/threonine-protein kinase KIPK [Morus notabilis]	S(0.061)S(0.093)S(0.846)PVIAPVK
whole_GLEAN_10017578	630	2.6738	Up	0.00098318	S	DUF21 domain-containing protein [Morus notabilis]	KWNS(0.066)GEDS(0.834)DS(0.095)T(0.005)ESDEDSFQK
whole_GLEAN_10019151	17	0.401768	Down	0.000122788	T	PREDICTED: inactive protein RESTRICTED TEV MOVEMENT 2-like [Malus domestica]	GVFGDGTIT(1)GRPR
whole_GLEAN_10027740	35	0.254001	Down	0.00025606	S	PREDICTED: GTP-binding nuclear protein Ran-3 [Ricinus communis]	HLS(1)GEFEK
whole_GLEAN_10028106	620	0.373692	Down	0.0102985	S	PREDICTED: probable xyloglucan glycosyltransferase 5 [Juglans regia]	GAS(0.989)ES(0.011)ELSELNR
whole_GLEAN_10005865	18	0.478011	Down	0.000301	S	PREDICTED: calcium-dependent protein kinase 13 [Ziziphus jujuba]	EDVKS(1)NFS(1)GHDHR
whole_GLEAN_10021256	164	2.29885	Up	0.0104999	S	PREDICTED: phototropin-2-like isoform X2 [Juglans regia]	T(0.06)S(0.938)S(0.002)EECEGTPYPR
whole_GLEAN_10026449	14	0.363372	Down	0.026703	S	ABC transporter G family member 32 [Morus notabilis]	S(0.005)AS(0.995)YKEDGEDEEALR
whole_GLEAN_10028778	175	2.82486	Up	0.000160411	T	PREDICTED: SNF1-related protein kinase catalytic subunit alpha KIN10 isoform X1 [Ziziphus jujuba]	DGHFLKT(0.926)S(0.037)CGS(0.037)PNYAAPEVISGK
whole_GLEAN_10010195	42	2.22222	Up	0.00038069	S	PREDICTED: probable linoleate 9S-lipoxygenase 5 isoform X1 [Ziziphus jujuba]	KNVLDFNDIGAS(1)VIDR
whole_GLEAN_10010195	723	3.63636	Up	0.000118807	T	PREDICTED: probable linoleate 9S-lipoxygenase 5 isoform X1 [Ziziphus jujuba]	FMPEEGT(0.997)PDY(0.003)EELK
whole_GLEAN_10027616	312	0.447427	Down	2.4793e-05	S	PREDICTED: YTH domain-containing family protein 1-like isoform X2 [Pyrus x bretschneideri]	AHLDS(1)PTEK
whole_GLEAN_10026965	111	0.40016	Down	0.00178093	S	PREDICTED: phototropin-1 isoform X2 [Juglans regia]	DPAPS(0.001)APAVPAPPPLQPQAS(0.999)PPVVPR
whole_GLEAN_10026965	191	0.289184	Down	0.000103574	S	PREDICTED: phototropin-1 isoform X2 [Juglans regia]	RS(0.194)S(0.806)NNSVR
whole_GLEAN_10025596	201	2.73224	Up	0.004457	T	PREDICTED: probable methionine--tRNA ligase [Prunus mume]	VCGT(1)PPHIR
whole_GLEAN_10019972	951	2.82486	Up	0.0064439	S	Death-associated protein kinase 1 [Morus notabilis]	KFES(1)KNEPSCPR
whole_GLEAN_10028888	864	2.06186	Up	0.00152404	S	PREDICTED: receptor-like protein kinase FERONIA [Ziziphus jujuba]	S(0.931)T(0.024)GT(0.039)GAT(0.006)K
whole_GLEAN_10028888	692	3.7037	Up	0.00131665	T	PREDICTED: receptor-like protein kinase FERONIA [Ziziphus jujuba]	AHVT(1)T(1)VVK
whole_GLEAN_10028888	691	3.03951	Up	3.5518e-05	T	PREDICTED: receptor-like protein kinase FERONIA [Ziziphus jujuba]	AHVT(1)T(1)VVK
whole_GLEAN_10028888	889	2.0284	Up	0.00041766	S	PREDICTED: receptor-like protein kinase FERONIA [Ziziphus jujuba]	SEQGTTTNES(0.003)INVFS(0.925)EIY(0.073)DPK
whole_GLEAN_10027902	1074	2.04082	Up	0.00029699	S	PREDICTED: probable ubiquitin-like-specific protease 2B isoform X2 [Ziziphus jujuba]	MADDGLQGSDS(1)PR
whole_GLEAN_10013162	1173	0.496771	Down	0.00127695	T	GYF domain-containing protein [Arabidopsis thaliana]	FQQLHIT(1)PR
whole_GLEAN_10021732	510	2.83286	Up	0.000183167	T	Vacuolar protein 8 [Morus notabilis]	AIGNLART(1)FR
whole_GLEAN_10013431	519	0.432713	Down	0.00110166	S	PREDICTED: GBF-interacting protein 1-like isoform X2 [Ziziphus jujuba]	KES(0.719)S(0.285)S(0.996)PR
whole_GLEAN_10009891	26	0.440141	Down	0.00020011	S	Nuclear-interacting partner of ALK [Morus notabilis]	S(0.956)PS(0.021)S(0.021)S(0.001)LSVQTSR
whole_GLEAN_10025206	215	3.77358	Up	6.2929e-05	S	PREDICTED: stem-specific protein TSJT1 [Ziziphus jujuba]	VDS(0.987)S(0.013)GEVCGANFK
whole_GLEAN_10025206	18	0.225175	Down	4.6263e-07	S	PREDICTED: stem-specific protein TSJT1 [Ziziphus jujuba]	SVAQSPEALQS(0.987)PHS(0.013)DAVSALK
whole_GLEAN_10009500	693	2.331	Up	8.398e-05	T	Receptor-like protein kinase FERONIA [Morus notabilis]	TGPTLDNTHVS(1)T(1)VVK
whole_GLEAN_10009500	508	3.06748	Up	1.56776e-05	S	Receptor-like protein kinase FERONIA [Morus notabilis]	TNT(0.001)T(0.04)GS(0.939)YT(0.02)SSLPSNLCR
whole_GLEAN_10009500	840	2.0202	Up	0.0096166	S	Receptor-like protein kinase FERONIA [Morus notabilis]	KDS(0.999)DAS(0.001)PGFDGNVTDSR
whole_GLEAN_10009500	698	2.0202	Up	0.0025765	S	Receptor-like protein kinase FERONIA [Morus notabilis]	GS(0.997)FGY(0.001)LDPEY(0.002)FR
whole_GLEAN_10027270	596	0.380952	Down	4.2854e-06	S	PREDICTED: myosin-binding protein 1 [Jatropha curcas]	GGFDLPIS(1)PK
whole_GLEAN_10027270	251	0.490918	Down	0.00050217	S	PREDICTED: myosin-binding protein 1 [Jatropha curcas]	ISSDTESEVLPS(0.999)DDEDGAS(0.001)AR
whole_GLEAN_10027270	586	0.474608	Down	1.72182e-05	S	PREDICTED: myosin-binding protein 1 [Jatropha curcas]	VLLSQLS(0.996)S(0.004)K
whole_GLEAN_10019004	147	0.238607	Down	5.5392e-05	S	Serine/threonine-protein kinase ULK4 [Morus notabilis]	RLS(0.994)DIS(0.006)K
whole_GLEAN_10021325	324	6.71141	Up	2.8678e-06	S	Asparagine--tRNA ligase, cytoplasmic 2 [Morus notabilis]	RSES(1)NKEALVAAAR
whole_GLEAN_10011808	1163	0.477099	Down	9.8226e-05	S	PREDICTED: protein TSS [Ziziphus jujuba]	S(1)APAS(1)PAPIDPVTK
whole_GLEAN_10028992	479	2.50627	Up	0.0049568	S	Zinc finger CCCH domain-containing protein 17 [Morus notabilis]	GRLS(0.837)PS(0.163)RPQTSTYQGR
whole_GLEAN_10028992	387	2.21239	Up	0.0173024	T	Zinc finger CCCH domain-containing protein 17 [Morus notabilis]	KS(0.312)NS(0.913)PDNT(0.772)NGS(0.003)DLR
whole_GLEAN_10028992	383	2.69542	Up	0.0028012	S	Zinc finger CCCH domain-containing protein 17 [Morus notabilis]	KS(0.312)NS(0.913)PDNT(0.772)NGS(0.003)DLR
whole_GLEAN_10028992	381	2.91545	Up	0.00129929	S	Zinc finger CCCH domain-containing protein 17 [Morus notabilis]	KS(0.967)NS(0.785)PDNT(0.243)NGS(0.006)DLR
whole_GLEAN_10025766	32	3.20513	Up	1.6022e-05	S	Phospholipase A1-IIdelta [Morus notabilis]	AAAEGS(0.821)PS(0.179)WDELLGSK
whole_GLEAN_10004991	334	2.29885	Up	0.00049992	S	Putative glucose-6-phosphate 1-epimerase [Morus notabilis]	QELSAVPSS(0.001)Y(0.028)CS(0.97)GQLDPQK
whole_GLEAN_10026281	579	0.456413	Down	0.00021858	S	PREDICTED: villin-3 isoform X1 [Ziziphus jujuba]	ASALAALSSAFNPS(0.007)GKS(0.993)PPGQDK
whole_GLEAN_10026757	80	4.80769	Up	4.1896e-05	S	PREDICTED: 40S ribosomal protein S27-2-like [Cucumis melo]	LTEGCS(1)FRR
whole_GLEAN_10005123	205	2.08768	Up	0.000143515	T	PREDICTED: actin [Malus domestica]	GYSFT(0.001)T(0.119)T(0.88)AER
whole_GLEAN_10015355	916	2.07469	Up	0.0022373	S	Regulatory-associated protein of TOR 1 [Morus notabilis]	T(1)PPVS(0.998)PPRPS(0.002)YLAGMR
whole_GLEAN_10015355	912	2.07469	Up	0.0022373	T	Regulatory-associated protein of TOR 1 [Morus notabilis]	T(1)PPVS(0.998)PPRPS(0.002)YLAGMR
whole_GLEAN_10015355	769	3.16456	Up	3.6329e-05	T	Regulatory-associated protein of TOR 1 [Morus notabilis]	VGT(0.997)DNLS(0.003)LVR
whole_GLEAN_10013655	688	0.496032	Down	0.0152205	S	PREDICTED: microtubule-associated protein TORTIFOLIA1 isoform X1 [Ziziphus jujuba]	ALAGGS(1)ADRS(0.998)PKAEHENDQS(0.001)S(0.001)S(0.001)R
whole_GLEAN_10013655	376	0.477783	Down	8.1169e-05	S	PREDICTED: microtubule-associated protein TORTIFOLIA1 isoform X1 [Ziziphus jujuba]	DSS(0.001)NS(0.093)S(0.895)PT(0.011)LDAINK
whole_GLEAN_10018006	310	0.452899	Down	0.000136385	S	PREDICTED: proteoglycan 4-like [Gossypium hirsutum]	S(0.044)PES(0.956)EEAPGMR
whole_GLEAN_10018006	196	0.404694	Down	0.0001167	S	PREDICTED: proteoglycan 4-like [Gossypium hirsutum]	SPPLSTSAVPVTTT(0.001)T(0.008)S(0.128)S(0.841)VPS(0.067)S(0.954)PIR
whole_GLEAN_10026473	299	2.63158	Up	0.000100319	S	putative ADP-ribosylation factor GTPase-activating protein AGD14 [Morus notabilis]	T(0.009)AS(0.031)S(0.103)S(0.433)S(0.433)LGS(0.991)ANGNPAEVK
whole_GLEAN_10010303	440	3.63636	Up	2.4085e-05	S	Phospholipase C 3 [Morus notabilis]	YCDS(1)AFK
whole_GLEAN_10017305	287	2.30415	Up	3.096e-06	S	Protein STRUBBELIG-RECEPTOR FAMILY 8 [Morus notabilis]	VMVDNLHAKNGS(1)AK
whole_GLEAN_10023369	105	0.406339	Down	2.4513e-05	S	phosphoprotein ECPP44 [Cajanus cajan]	S(0.011)NS(0.91)S(0.059)S(0.015)S(0.004)SSSDEEEEGEDGEKK
whole_GLEAN_10027497	56	0.404858	Down	4.1301e-06	S	2-oxoglutarate/malate translocator [Morus notabilis]	VVS(0.872)T(0.108)DGLS(0.02)R
whole_GLEAN_10016313	37	0.439174	Down	0.00070153	T	PREDICTED: nuclear pore complex protein NUP1 [Prunus mume]	IES(0.001)EGFPKT(0.999)PVPGNR
whole_GLEAN_10020389	73	0.378501	Down	8.242e-05	S	PREDICTED: kinesin-13A [Ziziphus jujuba]	GRS(1)FDDAEPYISNNK
whole_GLEAN_10011339	643	3.21543	Up	0.00116362	T	putative inactive receptor kinase [Morus notabilis]	S(0.213)T(0.787)AREEDNPQPELVK
whole_GLEAN_10015902	25	2.45098	Up	1.5654e-05	S	PREDICTED: probable pectate lyase 4 [Prunus mume]	YDAS(1)LRPNR
whole_GLEAN_10019788	634	2.00803	Up	0.000100468	T	Polyadenylate-binding protein 2 [Morus notabilis]	NVAQQT(1)PQAGS(0.963)PT(0.037)DR
whole_GLEAN_10021643	274	3.003	Up	8.0825e-05	S	Phosphoserine aminotransferase [Morus notabilis]	DLIGS(0.999)AQAS(0.001)TPVMLDYK
whole_GLEAN_10021643	194	2.19298	Up	0.00053631	S	Phosphoserine aminotransferase [Morus notabilis]	IPAFEELS(0.998)QT(0.002)PHAR
whole_GLEAN_10027436	22	0.468384	Down	6.39e-05	S	putative protein phosphatase 2C 33 [Morus notabilis]	S(1)PHAAAAAAAGS(1)PLS(1)PNAGSK
whole_GLEAN_10005947	1072	2.90698	Up	0.000101787	S	Protein transport protein Sec16B [Morus notabilis]	S(0.122)VS(0.878)EPDFSR
whole_GLEAN_10017302	200	0.344709	Down	5.952e-07	S	PREDICTED: chromatin remodeling protein EBS [Ziziphus jujuba]	SQNAFPS(0.896)S(0.104)PIADTK
whole_GLEAN_10017302	201	0.315259	Down	2.1394e-05	S	PREDICTED: chromatin remodeling protein EBS [Ziziphus jujuba]	SQNAFPS(0.01)S(0.99)PIADTK
whole_GLEAN_10017302	133	0.365898	Down	6.178e-05	T	PREDICTED: chromatin remodeling protein EBS [Ziziphus jujuba]	AATGAFT(1)PDR
whole_GLEAN_10030073	288	0.395257	Down	5.7676e-05	S	PREDICTED: 6-phosphofructo-2-kinase/fructose-2,6-bisphosphatase [Vitis vinifera]	SVGT(0.003)LS(0.997)PLQK
whole_GLEAN_10014117	524	4.54545	Up	2.1054e-05	S	PREDICTED: coatomer subunit gamma-2 [Ziziphus jujuba]	CVYDS(1)DDEVRDR
whole_GLEAN_10016750	572	0.272926	Down	4.2847e-05	S	Zinc finger CCCH domain-containing protein 30 [Morus notabilis]	TVDHHLLQAS(0.029)FGVQS(0.971)PGR
whole_GLEAN_10016750	577	0.226449	Down	6.2668e-05	S	Zinc finger CCCH domain-containing protein 30 [Morus notabilis]	TVDHHLLQAS(0.473)FGVQS(0.592)PGRMS(0.935)PR
whole_GLEAN_10016750	374	0.370096	Down	3.9457e-05	S	Zinc finger CCCH domain-containing protein 30 [Morus notabilis]	TEELRPLYVSTGSAVPS(1)PR
whole_GLEAN_10016750	555	0.166445	Down	2.3452e-07	S	Zinc finger CCCH domain-containing protein 30 [Morus notabilis]	SALLNQFQQQQSMLSPINTAVLS(1)PK
whole_GLEAN_10016750	585	0.197785	Down	0.00079676	S	Zinc finger CCCH domain-containing protein 30 [Morus notabilis]	S(1)VEPIS(1)PMGAR
whole_GLEAN_10016750	623	0.315259	Down	0.000157125	S	Zinc finger CCCH domain-containing protein 30 [Morus notabilis]	DLGSNNAAS(0.014)FIGS(0.946)PMS(0.038)PWS(0.002)K
whole_GLEAN_10016750	526	0.236686	Down	0.0002386	T	Zinc finger CCCH domain-containing protein 30 [Morus notabilis]	YSDHLAAS(0.026)T(0.877)FS(0.097)PTHK
whole_GLEAN_10022654	60	2.10526	Up	0.00052005	S	putative receptor-like protein kinase [Morus notabilis]	RT(0.01)S(0.99)FPSFPQR
whole_GLEAN_10007734	137	3.89105	Up	0.00046003	S	putative S-adenosylmethionine-dependent methyltransferase [Morus notabilis]	YFAS(0.001)GVPGS(0.999)FHR
whole_GLEAN_10010563	4	2.8169	Up	0.000143262	S	Glyceraldehyde-3-phosphate dehydrogenase A [Morus notabilis]	GGS(1)S(1)GKEEGWEEHEHEHEHEQQK
whole_GLEAN_10010563	5	2.8169	Up	0.000143262	S	Glyceraldehyde-3-phosphate dehydrogenase A [Morus notabilis]	GGS(1)S(1)GKEEGWEEHEHEHEHEQQK
whole_GLEAN_10015776	74	2.25734	Up	0.002658	S	PREDICTED: ACT domain-containing protein ACR11 [Ziziphus jujuba]	ASPSTALEDGNFS(0.99)DADT(0.01)IPTPK
whole_GLEAN_10020846	23	0.454133	Down	0.0025244	S	Equilibrative nucleoside transporter 4 [Morus notabilis]	GQSQTPGDEADPLIVLLPAGES(1)PAAK
whole_GLEAN_10008269	318	3.33333	Up	0.038561	S	PREDICTED: E3 ubiquitin-protein ligase RHF2A [Vitis vinifera]	NT(0.021)S(0.978)MADLGS(0.001)EVK
whole_GLEAN_10008269	346	2.42131	Up	0.023837	T	PREDICTED: E3 ubiquitin-protein ligase RHF2A [Vitis vinifera]	LET(1)RDNSR
whole_GLEAN_10015497	140	0.3885	Down	0.000120002	S	PREDICTED: 40S ribosomal protein S10-like [Prunus mume]	GSGGDFS(1)GDK
whole_GLEAN_10014834	294	0.496524	Down	0.000198369	S	PREDICTED: ankyrin repeat and KH domain-containing protein R11A8.7 [Jatropha curcas]	QVS(0.102)PNLS(0.897)GMS(0.001)GDAVK
whole_GLEAN_10029315	99	0.177148	Down	0.00042171	S	Protein TRANSPARENT TESTA 1 [Morus notabilis]	PRPS(1)PPR
whole_GLEAN_10020459	127	0.44603	Down	0.0052355	S	Polyphenol oxidase [Morus notabilis]	NCCPPT(0.068)S(0.932)PEIIDYRPPHVR
whole_GLEAN_10028600	590	13.1579	Up	3.9631e-07	S	Putative phospholipid-transporting ATPase 8 [Morus notabilis]	GTQHEADDRS(1)YHK
whole_GLEAN_10028600	1295	9.25926	Up	3.7063e-05	S	Putative phospholipid-transporting ATPase 8 [Morus notabilis]	FQPMYHDLIQQNLIENQNQNQTDDAGES(0.054)GLS(0.945)PPR
whole_GLEAN_10030032	171	0.343053	Down	0.00032089	T	Phospholipase C 4 [Morus notabilis]	WFASVPAS(0.164)T(0.836)QPNR
whole_GLEAN_10009504	538	2.30415	Up	3.5797e-05	S	putative inactive receptor kinase [Morus notabilis]	APVQS(1)PGRDDVVDLPR
whole_GLEAN_10009504	619	2.33645	Up	8.0596e-05	S	putative inactive receptor kinase [Morus notabilis]	MIEEIRPPDS(0.988)ES(0.012)RPS(0.999)PEDSK
whole_GLEAN_10009504	614	2.89017	Up	0.000116139	S	putative inactive receptor kinase [Morus notabilis]	MIEEIRPPDS(0.988)ES(0.012)RPS(0.999)PEDSK
whole_GLEAN_10006524	487	3.57143	Up	3.5937e-05	S	Receptor-like protein kinase THESEUS 1 [Morus notabilis]	SATASCIS(0.999)LASSNLGR
whole_GLEAN_10029222	162	0.38956	Down	0.0025805	S	Zinc transporter 5 [Morus notabilis]	APAT(0.012)AS(0.988)VGDEER
whole_GLEAN_10022663	476	0.449236	Down	6.4026e-05	S	Ethylene-insensitive protein 2 [Morus notabilis]	SASVPLDAQAWNWDS(1)PK
whole_GLEAN_10022707	630	2.10084	Up	0.002879	S	Protein IQ-DOMAIN 1 [Morus notabilis]	GGPNEKDS(1)NNDNASVR
whole_GLEAN_10024493	76	2.18341	Up	0.00025666	T	PREDICTED: BAG family molecular chaperone regulator 7-like [Juglans regia]	VERT(0.982)PS(0.018)FSTYR
whole_GLEAN_10023101	76	0.474383	Down	3.5559e-05	S	Protein transport protein Sec16B [Morus notabilis]	S(0.139)DS(0.856)PIGQS(0.004)S(0.001)ESSTLGSGIK
whole_GLEAN_10004588	656	0.481928	Down	9.9221e-05	S	PREDICTED: conserved oligomeric Golgi complex subunit 1 [Juglans regia]	APTDS(0.019)PS(0.119)ALNS(0.867)PGRKS(0.995)PR
whole_GLEAN_10021466	610	0.402739	Down	1.57368e-05	S	CLIP-associating protein 1-B [Morus notabilis]	SS(0.004)S(0.996)LDLGVEPPSAR
whole_GLEAN_10025193	439	2.53165	Up	0.00031703	S	Protein IQ-DOMAIN 31 [Morus notabilis]	RAS(1)IEGR
whole_GLEAN_10028649	583	3.80228	Up	0.00048047	S	PREDICTED: xyloglucan glycosyltransferase 4 [Ricinus communis]	RYS(0.987)ES(0.013)GLELLSK
whole_GLEAN_10028649	585	2.53165	Up	0.0128204	S	PREDICTED: xyloglucan glycosyltransferase 4 [Ricinus communis]	YS(0.065)ES(0.935)GLELLSK
whole_GLEAN_10016054	292	2.65957	Up	0.0067209	S	PREDICTED: importin-9 isoform X1 [Ziziphus jujuba]	SSVEDTEDLHDGRYDS(1)DGSEK
whole_GLEAN_10018180	130	2.5974	Up	0.00144255	S	PREDICTED: dihydrolipoyl dehydrogenase 1, mitochondrial [Ziziphus jujuba]	HS(1)FAHHGVK
whole_GLEAN_10021680	66	0.466418	Down	0.000483	S	Phospholipase D delta [Morus notabilis]	RAPDPADS(1)DADS(1)AAGS(1)DHRR
whole_GLEAN_10028044	351	0.449438	Down	0.00061813	S	Protein PEROXIN-4 [Morus notabilis]	MDLLSGDDFS(0.938)S(0.062)PK
whole_GLEAN_10013917	193	3.20513	Up	5.664e-05	S	PREDICTED: protein MODIFIER OF SNC1 1 [Ziziphus jujuba]	NTDPQDPSCQGRPGS(0.958)S(0.034)S(0.008)GGVGR
whole_GLEAN_10016857	812	3.01205	Up	0.000100103	S	Serine/threonine-protein kinase [Morus notabilis]	DFLS(1)DIFSK
whole_GLEAN_10016857	156	3.77358	Up	2.3151e-06	S	Serine/threonine-protein kinase [Morus notabilis]	MSSGYES(0.999)NR
whole_GLEAN_10016857	152	2.10084	Up	5.5238e-05	S	Serine/threonine-protein kinase [Morus notabilis]	MS(0.015)S(0.985)GYESNR
whole_GLEAN_10016857	146	2.03666	Up	0.00031581	S	Serine/threonine-protein kinase [Morus notabilis]	GDRS(1)IY(0.018)GS(0.982)VQS(1)VPR
whole_GLEAN_10025013	473	0.283527	Down	0.00026396	S	PREDICTED: ERAD-associated E3 ubiquitin-protein ligase HRD1B-like [Ziziphus jujuba]	AEESTYMS(1)PR
whole_GLEAN_10011825	232	3.31126	Up	8.5181e-07	S	Polyphenol oxidase [Morus notabilis]	IPPIFT(0.005)DPGS(0.995)PLYDANR
whole_GLEAN_10007244	78	2.93255	Up	0.00050384	S	PREDICTED: translation initiation factor IF-3-like [Ziziphus jujuba]	KT(0.075)ES(0.922)DDEEALDLS(0.003)T(0.001)IR
whole_GLEAN_10006330	27	3.33333	Up	4.0538e-06	S	Putative glycosyltransferase 5 [Morus notabilis]	TAGGGPGLPT(0.003)T(0.01)NS(0.029)NAS(0.958)PAPNGR
whole_GLEAN_10013375	141	2.34742	Up	0.00066253	S	PREDICTED: exocyst complex component EXO70A1 [Ziziphus jujuba]	RGDS(0.811)S(0.035)S(0.118)S(0.035)VSYR
whole_GLEAN_10005342	242	2.99401	Up	1.94447e-05	S	PREDICTED: nuclear cap-binding protein subunit 2-like [Malus domestica]	KNS(0.996)DHES(0.004)RPEK
whole_GLEAN_10024245	949	2.28311	Up	0.000179436	S	Nuclear-interacting partner of ALK [Morus notabilis]	RHHS(0.951)MS(0.049)R
whole_GLEAN_10024702	665	2.39234	Up	0.0055245	S	putative receptor-like protein kinase [Morus notabilis]	S(0.004)GPCLDET(0.996)HVS(1)T(1)GVK
whole_GLEAN_10024702	666	2.73973	Up	0.0154163	T	putative receptor-like protein kinase [Morus notabilis]	S(0.004)GPCLDET(0.996)HVS(1)T(1)GVK
whole_GLEAN_10006252	22	0.308166	Down	0.000176188	T	PREDICTED: 40S ribosomal protein S13 [Eucalyptus grandis]	T(0.992)PPS(0.008)WLK
whole_GLEAN_10016649	515	0.478698	Down	2.8641e-06	S	PREDICTED: dynamin-related protein 1E [Theobroma cacao]	GGNQAASVPS(0.004)S(0.994)PS(0.002)ADR
whole_GLEAN_10027934	164	2.86533	Up	0.0087835	S	Phosphoribosylaminoimidazole-succinocarboxamide synthase [Morus notabilis]	KCS(1)VFPVEFVVR
whole_GLEAN_10023397	360	2.21239	Up	0.0006581	S	PREDICTED: 24-methylenesterol C-methyltransferase 2 [Ricinus communis]	KPESSPPS(0.96)DS(0.039)
whole_GLEAN_10001945	366	2.1322	Up	0.00105826	S	ribulose-1 (chloroplast) [Juglans regia]	DDFVEKDRS(1)R
whole_GLEAN_10023580	39	0.332889	Down	0.007378	S	zinc finger family protein [Populus trichocarpa]	ADHHHQS(1)PGGAER
whole_GLEAN_10023820	143	2.54453	Up	0.00060321	S	PREDICTED: probable protein phosphatase 2C 60 [Ziziphus jujuba]	KGEFS(1)ER
whole_GLEAN_10027860	166	2.71739	Up	0.0086551	T	PREDICTED: CBL-interacting serine/threonine-protein kinase 8 [Ziziphus jujuba]	T(0.809)T(0.172)CGT(0.019)PNY(0.001)VAPEVLSHK
whole_GLEAN_10004147	46	3.47222	Up	0.00075793	T	PREDICTED: AT-hook motif nuclear-localized protein 1-like [Juglans regia]	MENPAQAGGS(0.001)PS(0.008)VAAAPPT(0.907)PVT(0.083)LGMPGAIT(0.001)EK
whole_GLEAN_10004147	37	2.51256	Up	0.00156482	S	PREDICTED: AT-hook motif nuclear-localized protein 1-like [Juglans regia]	MENPAQAGGS(0.924)PS(0.075)VAAAPPTPVTLGMPGAITEK
whole_GLEAN_10016926	348	2.29358	Up	0.0005437	S	putative S-acyltransferase [Morus notabilis]	AIS(1)DIEMGR
whole_GLEAN_10016926	411	2.1097	Up	0.0044603	S	putative S-acyltransferase [Morus notabilis]	RDVLYS(1)R
whole_GLEAN_10016926	340	2.1322	Up	0.0002553	S	putative S-acyltransferase [Morus notabilis]	IVGGGFVS(1)PLMGK
whole_GLEAN_10024673	747	2.00401	Up	0.00038064	S	Mitogen-activated protein kinase kinase kinase 2 [Morus notabilis]	S(1)PQHINGR
whole_GLEAN_10024673	337	2.15983	Up	0.0020818	T	Mitogen-activated protein kinase kinase kinase 2 [Morus notabilis]	IHS(0.983)GT(0.019)VT(0.999)PIHPR
whole_GLEAN_10024673	216	2.00803	Up	0.000242	S	Mitogen-activated protein kinase kinase kinase 2 [Morus notabilis]	KPVNLPSGNHVLPT(0.25)S(0.75)PK
whole_GLEAN_10004730	119	2.14592	Up	0.00038172	S	nucleoside diphosphate kinase B [Jatropha curcas]	NVIHGS(0.002)DS(0.998)VESGK
whole_GLEAN_10004730	117	2.08333	Up	0.00081858	S	nucleoside diphosphate kinase B [Jatropha curcas]	NVIHGS(0.998)DS(0.002)VESGK
whole_GLEAN_10030151	626	0.493583	Down	0.00044183	S	hydroxyproline-rich glycoprotein [Populus trichocarpa]	ANHVVAAAS(1)PK
whole_GLEAN_10019553	727	2.02429	Up	0.000141531	S	putative inactive receptor kinase [Morus notabilis]	KS(0.024)S(0.976)PDS(0.928)PLS(0.035)S(0.035)S(0.002)PR
whole_GLEAN_10001754	214	2.01613	Up	0.00023625	S	transmembrane protein, putative [Medicago truncatula]	VGS(1)LNEGPAVFR
whole_GLEAN_10029813	20	2.28833	Up	0.000157945	S	transmembrane protein [Arabidopsis thaliana]	TDSEVTSLAAS(0.113)S(0.887)PPRS(1)PPR
whole_GLEAN_10029813	16	2.8169	Up	4.3689e-05	S	transmembrane protein [Arabidopsis thaliana]	TDSEVTSLAAS(0.088)S(0.912)PPR
whole_GLEAN_10027552	654	5.78035	Up	9.6301e-05	S	PREDICTED: linoleate 13S-lipoxygenase 2-1, chloroplastic-like [Ziziphus jujuba]	GVAVEDPS(1)CPHGLK
whole_GLEAN_10021099	715	3.67647	Up	0.000103868	S	PREDICTED: heparanase-like protein 2 [Ziziphus jujuba]	T(0.14)S(0.167)S(0.786)S(0.907)FDKQLGGS(1)FK
whole_GLEAN_10021099	661	2.1978	Up	0.00109553	S	PREDICTED: heparanase-like protein 2 [Ziziphus jujuba]	ISIPDHGRAS(1)R
whole_GLEAN_10021099	746	2.48139	Up	0.00052162	S	PREDICTED: heparanase-like protein 2 [Ziziphus jujuba]	T(0.363)PS(0.588)S(0.054)VDKQPS(0.998)RGS(0.997)FK
whole_GLEAN_10021099	749	2.07039	Up	0.00027846	S	PREDICTED: heparanase-like protein 2 [Ziziphus jujuba]	QPSRGS(1)FK
whole_GLEAN_10021099	779	2.10526	Up	0.00041841	S	PREDICTED: heparanase-like protein 2 [Ziziphus jujuba]	RQS(0.047)S(0.904)T(0.047)S(0.002)LGAGK
whole_GLEAN_10021099	574	2.36967	Up	0.00061874	S	PREDICTED: heparanase-like protein 2 [Ziziphus jujuba]	T(0.007)VS(0.89)FS(0.103)FK
whole_GLEAN_10012949	374	0.499251	Down	0.000183755	T	PREDICTED: plant intracellular Ras-group-related LRR protein 6 isoform X2 [Juglans regia]	LPQSEES(0.002)EAT(0.072)T(0.926)PKKEDVIAMASR
whole_GLEAN_10022328	482	4.54545	Up	0.000119419	S	PREDICTED: BEL1-like homeodomain protein 1 [Ziziphus jujuba]	EKS(0.963)PGS(0.035)NT(0.001)NTNTDNQTASFTPK
whole_GLEAN_10022328	499	2.57732	Up	5.683e-05	T	PREDICTED: BEL1-like homeodomain protein 1 [Ziziphus jujuba]	EKS(0.049)PGS(0.893)NT(0.058)NTNTDNQT(0.053)AS(0.132)FT(0.816)PK
whole_GLEAN_10022328	229	2.079	Up	0.00092314	S	PREDICTED: BEL1-like homeodomain protein 1 [Ziziphus jujuba]	AVGES(0.002)S(0.004)GAAAS(0.993)GEGS(0.996)GAVGS(0.005)GGGGEGGSGK
whole_GLEAN_10022328	485	2.57732	Up	5.683e-05	S	PREDICTED: BEL1-like homeodomain protein 1 [Ziziphus jujuba]	EKS(0.049)PGS(0.893)NT(0.058)NTNTDNQT(0.053)AS(0.132)FT(0.816)PK
whole_GLEAN_10010368	246	4.36681	Up	1.97047e-05	S	PREDICTED: type IV inositol polyphosphate 5-phosphatase 3 isoform X3 [Prunus mume]	MLS(0.841)GS(0.159)ER
whole_GLEAN_10010368	119	2.28833	Up	0.000176119	S	PREDICTED: type IV inositol polyphosphate 5-phosphatase 3 isoform X3 [Prunus mume]	S(0.001)FS(0.999)DPPS(0.978)PS(0.022)K
whole_GLEAN_10010368	123	2.28833	Up	0.000176119	S	PREDICTED: type IV inositol polyphosphate 5-phosphatase 3 isoform X3 [Prunus mume]	S(0.001)FS(0.999)DPPS(0.978)PS(0.022)K
whole_GLEAN_10027186	497	0.27115	Down	7.5118e-08	T	PREDICTED: sodium/hydrogen exchanger 2 [Ziziphus jujuba]	ALLT(0.003)T(0.996)PT(0.001)R
whole_GLEAN_10027186	456	0.461042	Down	0.00088134	S	PREDICTED: sodium/hydrogen exchanger 2 [Ziziphus jujuba]	HTT(0.002)S(0.007)MLS(0.988)DPS(0.407)T(0.596)PK
whole_GLEAN_10012194	308	2.04918	Up	0.00073977	S	Auxin efflux carrier component 3 [Morus notabilis]	PSNFEENCAAPLPPAAT(0.006)VAS(0.994)PR
whole_GLEAN_10018038	421	4.21941	Up	0.0053627	S	PREDICTED: transcription factor bHLH13 [Ziziphus jujuba]	QINAES(1)EHS(1)DVEASCK
whole_GLEAN_10018038	418	4.21941	Up	0.0053627	S	PREDICTED: transcription factor bHLH13 [Ziziphus jujuba]	QINAES(1)EHS(1)DVEASCK
whole_GLEAN_10021561	121	4.14938	Up	0.00145795	S	U-box domain-containing protein 3 [Morus notabilis]	LLQS(0.035)S(0.141)S(0.805)PNS(0.014)S(0.004)STAIEQCMQEIQSLK
whole_GLEAN_10029367	43	2.22222	Up	0.0088435	S	PREDICTED: putative methylesterase 14, chloroplastic isoform X3 [Ziziphus jujuba]	QALS(1)MALHQHQLS(1)QR
whole_GLEAN_10029210	1305	0.345304	Down	4.3226e-06	T	PREDICTED: myosin-11-like [Juglans regia]	DIGLNLS(0.028)T(0.972)PTK
whole_GLEAN_10010101	154	0.295858	Down	0.0117558	S	MLO-like protein 12 [Morus notabilis]	HSEANS(1)PFSSR
whole_GLEAN_10010101	188	0.417537	Down	0.00158336	S	MLO-like protein 12 [Morus notabilis]	STMDSFQAS(1)PR
whole_GLEAN_10010101	150	0.339328	Down	0.0124383	S	MLO-like protein 12 [Morus notabilis]	HS(1)EANS(1)PFSSR
whole_GLEAN_10025341	229	2.17391	Up	0.00089627	S	PREDICTED: casein kinase 1-like isoform X4 [Elaeis guineensis]	PAVNPGPS(1)AER
whole_GLEAN_10029919	362	2.18818	Up	0.000180622	S	Transcription initiation factor IIA large subunit [Morus notabilis]	INS(1)KDILFNK
whole_GLEAN_10022401	454	2.50627	Up	0.002197	S	Sorting nexin 1 [Morus notabilis]	LDACSPVS(1)P
whole_GLEAN_10016616	18	0.359066	Down	0.00049867	S	DUF946 family protein [Medicago truncatula]	S(1)KPLPIETIFK
whole_GLEAN_10017791	16	2.62467	Up	9.7957e-05	S	PREDICTED: proteasome subunit alpha type-5 [Glycine max]	GVNT(0.002)FS(0.998)PEGR
whole_GLEAN_10012100	1095	0.454545	Down	0.00081848	S	PREDICTED: protein SCAR3 isoform X2 [Pyrus x bretschneideri]	S(1)FNLRPTVTAK
whole_GLEAN_10000489	86	0.351865	Down	0.00151792	S	Glycine-rich protein 2 [Morus notabilis]	AVDVTAPGGASLQPAGNNS(1)GRR
whole_GLEAN_10018509	200	2.27273	Up	0.0092415	S	Arginine/serine-rich-splicing factor RSP40 [Morus notabilis]	DAS(1)PDRRS(1)YDR
whole_GLEAN_10018509	195	2.23214	Up	0.0131391	S	Arginine/serine-rich-splicing factor RSP40 [Morus notabilis]	DAS(1)PDRR
whole_GLEAN_10002795	125	2.12314	Up	0.0029242	S	ATP synthase CF1 alpha subunit (chloroplast) [Ficus religiosa]	GEISAS(0.99)ES(0.01)R
whole_GLEAN_10025601	381	2.09205	Up	0.000179655	S	PREDICTED: serine hydroxymethyltransferase 4-like [Juglans regia]	NAVFGDS(0.162)S(0.838)ALAPGGVR
whole_GLEAN_10012375	588	0.4158	Down	0.0069152	S	Alpha,alpha-trehalose-phosphate synthase [UDP-forming] 6 [Morus notabilis]	VVALDPS(1)FKK
whole_GLEAN_10012953	18	0.374672	Down	0.00056098	S	PREDICTED: stem-specific protein TSJT1-like [Fragaria vesca subsp. vesca]	AFAHPPEELNS(0.991)PAS(0.009)YNGSK
whole_GLEAN_10016907	81	3.003	Up	4.4797e-05	S	PREDICTED: protein PAT1 homolog 1 [Prunus mume]	S(0.949)LS(0.051)DIDDLAGEFSK
whole_GLEAN_10016315	89	0.471476	Down	8.0298e-05	S	PREDICTED: calcium-dependent protein kinase 1 [Theobroma cacao]	RVS(1)S(1)AGLR
whole_GLEAN_10021410	486	2.65957	Up	0.00076136	S	PREDICTED: BTB/POZ domain-containing protein At5g48800 [Ziziphus jujuba]	T(0.023)DS(0.977)KVIER
whole_GLEAN_10029314	40	2.55754	Up	2.6034e-07	S	putative pectin methyltransferase QUA2 [Morus notabilis]	RAS(0.867)S(0.125)DQS(0.003)S(0.005)FSMR
whole_GLEAN_10029314	45	2.04918	Up	1.54755e-05	S	putative pectin methyltransferase QUA2 [Morus notabilis]	ASSDQS(0.003)S(0.997)FSMR
whole_GLEAN_10029173	36	0.403388	Down	0.000100545	S	PREDICTED: chlorophyll a-b binding protein 8, chloroplastic [Prunus mume]	S(0.208)AS(0.792)FVVK
whole_GLEAN_10027761	147	0.362976	Down	1.98437e-05	S	Protein radially swollen 1 [Morus notabilis]	T(0.051)T(0.051)S(0.897)GPLGPGDK
whole_GLEAN_10027761	111	0.461681	Down	0.000162737	S	Protein radially swollen 1 [Morus notabilis]	GEDADLS(0.005)S(0.064)S(0.82)S(0.112)R
whole_GLEAN_10027761	110	0.276243	Down	2.2318e-05	S	Protein radially swollen 1 [Morus notabilis]	GEDADLS(0.004)S(0.784)S(0.212)SR
whole_GLEAN_10007243	190	3.30033	Up	4.0695e-05	S	OsCesA7 protein [Morus notabilis]	VHPYPVS(1)EHGS(1)AR
whole_GLEAN_10007243	194	3.57143	Up	1.94643e-05	S	OsCesA7 protein [Morus notabilis]	VHPYPVS(1)EHGS(1)AR
whole_GLEAN_10012897	81	3.95257	Up	6.0572e-05	S	PREDICTED: calvin cycle protein CP12-3, chloroplastic [Tarenaya hassleriana]	EATEVCDGNQS(0.854)S(0.146)DECK
whole_GLEAN_10023434	403	2.04499	Up	3.8772e-05	S	Extended synaptotagmin-3 [Morus notabilis]	EDEAPDDADDS(0.992)DT(0.008)IQK
whole_GLEAN_10021703	181	3.21543	Up	0.00024021	S	PREDICTED: protein MID1-COMPLEMENTING ACTIVITY 1 isoform X1 [Ziziphus jujuba]	T(0.014)LS(0.819)CS(0.166)YPNLPFK
whole_GLEAN_10021703	412	2.90698	Up	0.025302	S	PREDICTED: protein MID1-COMPLEMENTING ACTIVITY 1 isoform X1 [Ziziphus jujuba]	T(0.01)KT(0.142)S(0.832)PPPS(0.016)QYMES
whole_GLEAN_10021703	239	2.18341	Up	0.00060479	S	PREDICTED: protein MID1-COMPLEMENTING ACTIVITY 1 isoform X1 [Ziziphus jujuba]	LIDVTETVAAHS(0.001)LPEKAS(0.999)PEK
whole_GLEAN_10019965	1027	0.363636	Down	0.000118885	S	PREDICTED: protein SPIRRIG [Ziziphus jujuba]	LSAS(1)ELR
whole_GLEAN_10019965	678	0.399361	Down	0.00072295	S	PREDICTED: protein SPIRRIG [Ziziphus jujuba]	DVIIS(0.049)S(0.951)PR
whole_GLEAN_10015827	967	0.455789	Down	0.000102772	S	PREDICTED: MAP3K epsilon protein kinase 1-like isoform X2 [Prunus mume]	HLS(1)GLER
whole_GLEAN_10006934	583	2.06612	Up	0.0184155	S	PREDICTED: protein CASP isoform X1 [Jatropha curcas]	KHVEDLEGGFS(0.063)S(0.937)DVESK
whole_GLEAN_10014400	1742	2.24215	Up	0.00178065	S	spatacsin carboxy-terminus protein [Arabidopsis thaliana]	SEGQS(0.068)GES(0.931)AHGQTNIQSDLQR
whole_GLEAN_10027622	250	4.11523	Up	2.7723e-06	S	PREDICTED: MACPF domain-containing protein At4g24290 isoform X1 [Ziziphus jujuba]	FADVS(0.172)PS(0.781)S(0.264)S(0.766)Y(0.001)S(0.017)HKEDIATICR
whole_GLEAN_10029667	261	4.31034	Up	5.8264e-05	S	Homeobox protein knotted-1-like 2 [Morus notabilis]	KYS(1)GYLSGLK
whole_GLEAN_10025779	55	3.22581	Up	5.7692e-05	S	PREDICTED: ribosome biogenesis protein erb1 isoform X2 [Citrus sinensis]	AYFDS(1)ADWALGK
whole_GLEAN_10022015	422	0.450653	Down	3.6581e-05	T	hyccin [Arabidopsis thaliana]	AAAAVVAAAAVANSSSNANT(0.976)PS(0.024)K
whole_GLEAN_10023852	137	0.255297	Down	0.00045642	S	Golgi SNAP receptor complex member 1-1 [Morus notabilis]	LDLEEGGGS(1)PQQALLR
whole_GLEAN_10024201	44	0.489237	Down	0.0022796	S	transmembrane protein [Arabidopsis thaliana]	S(0.04)AS(0.96)LALLHGGGMALQR
whole_GLEAN_10025035	813	2.15983	Up	0.0061616	S	PREDICTED: WEB family protein At3g02930, chloroplastic-like [Ziziphus jujuba]	VDSGESFDQINGVS(0.001)S(0.001)T(0.001)ENNDDGS(0.876)NS(0.117)PS(0.004)K
whole_GLEAN_10014831	651	0.470367	Down	0.0033229	S	Serine/threonine-protein kinase fray2 [Morus notabilis]	QVPVSQS(1)PK
whole_GLEAN_10025432	203	2.10526	Up	0.0063633	S	PREDICTED: haloacid dehalogenase-like hydrolase domain-containing protein At2g33255 [Arachis duranensis]	AGAITCLLDEDGRYDS(1)PK
whole_GLEAN_10015930	314	3.74532	Up	0.0049156	S	Monosaccharide-sensing protein 2 [Morus notabilis]	LPEMGS(1)MR
whole_GLEAN_10015930	337	4.7619	Up	4.6225e-06	T	Monosaccharide-sensing protein 2 [Morus notabilis]	GAKT(1)EQWDEES(1)LMR
whole_GLEAN_10018708	656	0.406669	Down	1.94054e-05	S	PREDICTED: serine/threonine-protein kinase svkA isoform X3 [Ziziphus jujuba]	NQHDDS(0.027)DS(0.978)PRT(0.995)PK
whole_GLEAN_10018708	659	0.479616	Down	6.0417e-05	T	PREDICTED: serine/threonine-protein kinase svkA isoform X3 [Ziziphus jujuba]	NQHDDS(0.032)DS(0.97)PRT(0.999)PK
whole_GLEAN_10017853	1158	0.356252	Down	2.0646e-05	T	PREDICTED: nuclear pore complex protein NUP214 isoform X1 [Ziziphus jujuba]	FSGFKS(0.054)PT(0.946)LPR
whole_GLEAN_10024244	182	2.91545	Up	0.00059728	T	PREDICTED: CBL-interacting protein kinase 04 isoform X3 [Vitis vinifera]	EDGLLHT(0.12)T(0.88)CGTPNYVAPEVINNK
whole_GLEAN_10005840	924	2.03252	Up	0.0041956	S	PREDICTED: uncharacterized aarF domain-containing protein kinase At1g71810, chloroplastic isoform X4[Populus euphratica]	FEASNNAQGYTLGGAPLPGS(0.043)DPIEAS(0.957)R
whole_GLEAN_10019705	21	0.489716	Down	0.0025201	S	BTB/POZ domain-containing protein [Morus notabilis]	T(0.034)S(0.034)S(0.923)PQT(0.009)ALNNMNSK
whole_GLEAN_10019705	471	0.256739	Down	0.00044301	S	BTB/POZ domain-containing protein [Morus notabilis]	S(1)EGGGFT(0.972)PS(0.028)FAK
whole_GLEAN_10019705	430	0.482859	Down	0.00128011	S	BTB/POZ domain-containing protein [Morus notabilis]	KT(0.014)PS(0.902)S(0.082)AAS(0.001)S(0.001)PQGSVVGSADRPPQPR
whole_GLEAN_10019705	376	0.359583	Down	0.00031657	S	BTB/POZ domain-containing protein [Morus notabilis]	DAMQGGGGAGGDS(0.998)PS(0.002)LPSR
whole_GLEAN_10019705	477	0.387297	Down	0.00129649	T	BTB/POZ domain-containing protein [Morus notabilis]	SEGGGFT(0.997)PS(0.003)FAK
whole_GLEAN_10019705	31	0.437637	Down	0.00084067	S	BTB/POZ domain-containing protein [Morus notabilis]	TSSPQTALNNMNS(1)K
whole_GLEAN_10008755	188	3.48432	Up	0.000178949	S	DUF936 family protein [Medicago truncatula]	S(0.009)IPGS(0.888)PT(0.099)S(0.004)CYSLPSSFEK
whole_GLEAN_10016943	104	0.406835	Down	0.0003811	S	PREDICTED: HVA22-like protein e [Fragaria vesca subsp. vesca]	GNQVHNKS(1)PNGK
whole_GLEAN_10016506	190	3.63636	Up	0.00063766	S	PREDICTED: ATG8-interacting protein 1 [Theobroma cacao]	DIT(0.027)CS(0.973)PR
whole_GLEAN_10021635	328	2.93255	Up	5.9412e-05	S	Syntaxin-binding protein 5 [Morus notabilis]	SHQS(1)LPK
whole_GLEAN_10014670	161	2.17391	Up	0.0048152	S	PREDICTED: ultraviolet-B receptor UVR8-like [Ziziphus jujuba]	QGSFLAEQVS(1)PHSQGSR
whole_GLEAN_10009229	27	2.24719	Up	0.00084299	S	Reticulon-like protein [Morus notabilis]	S(0.01)VS(0.99)FFGEEK
whole_GLEAN_10012018	338	2.5	Up	0.00128255	S	PREDICTED: probable sugar phosphate/phosphate translocator At5g25400 [Ziziphus jujuba]	LLEERES(1)DGAGS(1)AR
whole_GLEAN_10012018	343	2.09205	Up	0.0041553	S	PREDICTED: probable sugar phosphate/phosphate translocator At5g25400 [Ziziphus jujuba]	LLEERES(1)DGAGS(1)AR
whole_GLEAN_10022001	502	3.90625	Up	0.00028323	S	Transmembrane protein 87A [Morus notabilis]	GNS(1)EGDLSLVK
whole_GLEAN_10011718	76	2.00401	Up	0.003242	S	PREDICTED: diacylglycerol kinase 4-like [Fragaria vesca subsp. vesca]	FKDPAAGES(1)R
whole_GLEAN_10013128	97	2.21239	Up	6.042e-05	S	PREDICTED: coiled-coil domain-containing protein SCD2 [Ziziphus jujuba]	YSAPPPISLS(1)R
whole_GLEAN_10017156	769	3.03951	Up	1.462e-06	S	PREDICTED: enhancer of mRNA-decapping protein 4 [Vitis vinifera]	ENLTFGS(0.997)VT(0.003)NDHLPK
whole_GLEAN_10012913	313	0.493827	Down	0.0127007	S	putative inactive receptor kinase [Morus notabilis]	AVAGGAAGAGS(1)AAEAGTSSSK
whole_GLEAN_10012913	357	0.429553	Down	0.0087003	S	putative inactive receptor kinase [Morus notabilis]	AS(1)AEVLGK
whole_GLEAN_10013324	69	0.298775	Down	0.00083679	S	PREDICTED: protein SIEVE ELEMENT OCCLUSION B-like [Ziziphus jujuba]	AHHGDETELS(1)RR
whole_GLEAN_10013324	382	0.464037	Down	0.00060446	S	PREDICTED: protein SIEVE ELEMENT OCCLUSION B-like [Ziziphus jujuba]	RVS(0.847)T(0.153)EDLR
whole_GLEAN_10013324	47	0.381971	Down	3.5615e-05	S	PREDICTED: protein SIEVE ELEMENT OCCLUSION B-like [Ziziphus jujuba]	VLGGAAATDGGWLGGS(0.788)T(0.212)R
whole_GLEAN_10026129	330	2.49377	Up	0.00175675	T	Pre-mRNA-processing factor 6 [Morus notabilis]	ISDS(0.002)IT(0.039)GLT(0.959)VVDPK
whole_GLEAN_10021320	227	2.15983	Up	0.00041876	T	PREDICTED: AUGMIN subunit 3 [Ziziphus jujuba]	QLDT(1)GPFR
whole_GLEAN_10011743	15	0.489237	Down	0.0047586	S	PREDICTED: mediator-associated protein 1-like [Prunus mume]	RPANEPTT(0.001)IS(0.029)S(0.763)S(0.2)S(0.008)GEEHEEEEEEGQQK
whole_GLEAN_10020739	109	0.412882	Down	0.0031375	S	PREDICTED: NDR1/HIN1-Like protein 3 [Nelumbo nucifera]	HGWLAPS(1)PQAAPTLPLLR
whole_GLEAN_10020739	131	0.39968	Down	0.0116152	S	PREDICTED: NDR1/HIN1-Like protein 3 [Nelumbo nucifera]	RHEDLT(0.001)GQQAS(0.999)PVAPPTPLAHGEDR
whole_GLEAN_10020739	171	0.404531	Down	0.0067595	S	PREDICTED: NDR1/HIN1-Like protein 3 [Nelumbo nucifera]	HHGS(0.828)S(0.172)LHMPQPR
whole_GLEAN_10018874	182	2.5	Up	0.00159945	S	Two-component response regulator [Morus notabilis]	SAKPSEDADY(0.011)S(0.091)S(0.959)S(0.939)ANEGNWK
whole_GLEAN_10018874	162	2.08768	Up	0.000121833	S	Two-component response regulator [Morus notabilis]	ELEQS(1)GS(1)VEEGDR
whole_GLEAN_10018874	183	2.5	Up	0.00159945	S	Two-component response regulator [Morus notabilis]	SAKPSEDADY(0.011)S(0.091)S(0.959)S(0.939)ANEGNWK
whole_GLEAN_10028420	13	0.331126	Down	0.000158544	T	Chloride channel protein CLC-b [Morus notabilis]	QSSEAT(0.005)T(0.995)PR
whole_GLEAN_10010727	76	2.07469	Up	0.0110614	S	Triosephosphate isomerase [Morus notabilis]	LIS(1)DLNAAK
whole_GLEAN_10028479	510	0.499002	Down	0.0004951	S	PREDICTED: AUGMIN subunit 6 [Prunus mume]	VS(0.004)AS(0.996)PPALK
whole_GLEAN_10029921	444	2.38663	Up	0.00072325	T	PREDICTED: protein plastid transcriptionally active 16, chloroplastic-like [Pyrus x bretschneideri]	VQVAT(1)VR
whole_GLEAN_10024133	15	2.13675	Up	0.00082044	S	Phytochrome E [Morus notabilis]	VATT(0.004)T(0.109)FS(0.828)S(0.065)S(0.62)S(0.349)AS(0.025)NMR
whole_GLEAN_10025352	398	2.38095	Up	8.1688e-05	S	COP1-interacting-like protein [Medicago truncatula]	S(1)LDEAEFEK
whole_GLEAN_10025352	1134	5.31915	Up	2.5164e-06	S	COP1-interacting-like protein [Medicago truncatula]	T(0.012)S(0.016)S(0.971)FEDPCTQNSEYGK
whole_GLEAN_10027927	103	0.422476	Down	9.7741e-05	S	PREDICTED: GEM-like protein 1 [Juglans regia]	DSNPYVAPPAAPS(0.962)PS(0.038)AAK
whole_GLEAN_10025852	320	0.209732	Down	0.000137776	S	PREDICTED: pre-mRNA-splicing factor 38B [Juglans regia]	DRES(0.071)S(0.929)YDYDRR
whole_GLEAN_10025852	259	0.208638	Down	0.000178237	S	PREDICTED: pre-mRNA-splicing factor 38B [Juglans regia]	EFS(1)DRER
whole_GLEAN_10025852	368	0.206612	Down	0.00109587	S	PREDICTED: pre-mRNA-splicing factor 38B [Juglans regia]	SQTLQAGIPPRS(0.12)S(0.88)PPR
whole_GLEAN_10027815	317	0.47824	Down	0.00180302	S	putative protein phosphatase 2C 60 [Morus notabilis]	KPLLPVAITDEQQS(0.777)S(0.21)PS(0.014)K
whole_GLEAN_10027815	318	0.452489	Down	0.0104381	S	putative protein phosphatase 2C 60 [Morus notabilis]	KPLLPVAITDEQQS(0.198)S(0.772)PS(0.03)K
whole_GLEAN_10013327	457	0.329815	Down	9.5655e-05	S	PREDICTED: protein SIEVE ELEMENT OCCLUSION B-like [Ziziphus jujuba]	TFAT(0.001)T(0.022)HIDNS(0.977)KPLR
whole_GLEAN_10013327	481	2.10526	Up	0.00115677	S	PREDICTED: protein SIEVE ELEMENT OCCLUSION B-like [Ziziphus jujuba]	RIS(1)VEDLR
whole_GLEAN_10023745	221	0.494805	Down	1.0285e-06	Y	PREDICTED: mitogen-activated protein kinase 2 isoform X1 [Glycine max]	VTSETDFMT(1)EY(1)VVTR
whole_GLEAN_10029908	1054	0.49554	Down	0.0033042	S	Pumilio-2-like protein [Morus notabilis]	IAAQS(1)PHPAQVA
whole_GLEAN_10024016	33	2.09205	Up	0.00058306	S	Ran-specific GTPase-activating protein 2 [Morus notabilis]	DNPGLDDDEDS(1)PEESGTFK
whole_GLEAN_10021232	65	2.23214	Up	0.000124884	S	---	IEPISIS(1)PAATWALR
whole_GLEAN_10019501	986	2.24719	Up	0.0091225	S	Serine/threonine-protein kinase [Morus notabilis]	VKQHT(1)LVS(1)GGVR
whole_GLEAN_10019501	983	2.24719	Up	0.0091225	T	Serine/threonine-protein kinase [Morus notabilis]	VKQHT(1)LVS(1)GGVR
whole_GLEAN_10021228	350	2.59067	Up	0.000117045	S	Monosaccharide-sensing protein 2 [Morus notabilis]	LPESGS(1)MR
whole_GLEAN_10021228	313	2.14592	Up	0.000101321	S	Monosaccharide-sensing protein 2 [Morus notabilis]	PVTGQS(1)ALGLVSR
whole_GLEAN_10015996	424	0.4995	Down	0.0027975	S	UDP-glycosyltransferase 89A2 [Morus notabilis]	SPGGFPQNPVLDFPDLPRS(0.788)PT(0.212)FK
whole_GLEAN_10022513	694	2.41546	Up	0.0139034	S	Serine/threonine-protein kinase [Morus notabilis]	ANT(0.014)FLS(0.934)S(0.125)KS(0.92)AAGT(0.008)PEWMAPEVLR
whole_GLEAN_10027040	284	3.33333	Up	0.039678	S	PREDICTED: aquaporin PIP2-2-like [Gossypium raimondii]	ALGS(1)FRS(1)NA
whole_GLEAN_10000736	494	2.21239	Up	0.0038183	S	Transmembrane protein 87A [Morus notabilis]	S(0.014)LQGS(0.986)NGFLNDDLDENKTE
whole_GLEAN_10011928	38	0.310078	Down	0.00048182	S	PREDICTED: endoglucanase 25-like [Jatropha curcas]	AALS(0.142)S(0.853)RPLDET(0.004)QQSWLLGPAMEK
whole_GLEAN_10011928	37	0.386399	Down	3.6998e-05	S	PREDICTED: endoglucanase 25-like [Jatropha curcas]	AALS(0.854)S(0.143)RPLDET(0.003)QQSWLLGPAMEK
whole_GLEAN_10010976	136	0.26295	Down	0.0073363	S	PREDICTED: protein EARLY RESPONSIVE TO DEHYDRATION 15 isoform X2 [Ziziphus jujuba]	YLEERS(1)PR
whole_GLEAN_10021719	170	0.481	Down	0.00063998	S	PREDICTED: L-ascorbate peroxidase 3, peroxisomal-like isoform X3 [Ziziphus jujuba]	AHLDRS(0.988)GFDGPWT(0.012)R
whole_GLEAN_10016752	241	0.265322	Down	5.724e-05	T	PREDICTED: cellulose synthase A catalytic subunit 3 [UDP-forming] [Prunus mume]	GGDIDAS(0.059)T(0.941)DVLVDDSLLNDEAR
whole_GLEAN_10016752	198	0.188537	Down	5.5007e-05	S	PREDICTED: cellulose synthase A catalytic subunit 3 [UDP-forming] [Prunus mume]	VGDPVRDFGS(1)PGLGNVAWK
whole_GLEAN_10016752	163	0.400802	Down	2.0658e-05	S	PREDICTED: cellulose synthase A catalytic subunit 3 [UDP-forming] [Prunus mume]	FSMAS(1)PGVGGAK
whole_GLEAN_10016752	92	0.181521	Down	5.5264e-05	S	PREDICTED: cellulose synthase A catalytic subunit 3 [UDP-forming] [Prunus mume]	GSPAILGDKEEDDVDDGAS(1)DFNYPSENQNEK
whole_GLEAN_10016752	117	0.454339	Down	1.99448e-05	T	PREDICTED: cellulose synthase A catalytic subunit 3 [UDP-forming] [Prunus mume]	MLS(0.009)WQMT(0.939)Y(0.052)GR
whole_GLEAN_10016752	113	0.329272	Down	1.50476e-05	S	PREDICTED: cellulose synthase A catalytic subunit 3 [UDP-forming] [Prunus mume]	MLS(1)WQMTYGR
whole_GLEAN_10010443	222	0.398565	Down	6.3201e-05	S	PREDICTED: pumilio homolog 6, chloroplastic-like [Prunus mume]	GS(0.087)DS(0.906)PVY(0.001)NES(0.006)HVLSNGTAEESADQDTGSSSLYR
whole_GLEAN_10010443	277	0.390625	Down	0.00047593	S	PREDICTED: pumilio homolog 6, chloroplastic-like [Prunus mume]	NAELS(1)PAPIPSSSSR
whole_GLEAN_10022623	1335	0.426621	Down	0.000136941	S	ABC transporter B family member 1 [Morus notabilis]	FTHSQVIGMAS(0.86)GS(0.093)T(0.032)S(0.011)S(0.001)S(0.001)S(0.002)R
whole_GLEAN_10014994	1012	3.42466	Up	0.00103841	S	dentin sialophosphoprotein [Populus trichocarpa]	VAS(0.957)QLT(0.043)GS(0.095)PS(0.905)MK
whole_GLEAN_10028594	625	0.438789	Down	0.0022206	T	Serine/threonine-protein kinase ATM [Morus notabilis]	SAAAS(0.001)PFT(0.999)PR
whole_GLEAN_10008057	69	0.427716	Down	0.00022431	S	PREDICTED: auxin-repressed 12.5 kDa protein [Juglans regia]	S(0.005)VS(0.986)MPGT(0.008)PTTPT(0.003)T(0.015)PLS(0.982)AR
whole_GLEAN_10021260	35	0.452899	Down	0.000140189	S	Ankyrin repeat domain-containing protein 2 [Morus notabilis]	T(0.001)ET(0.004)S(0.01)S(0.03)GES(0.927)PS(0.028)GPVLGTDFPPNPFDFSAMSGLLNDPSIK
whole_GLEAN_10027196	487	2.99401	Up	6.1935e-05	S	Kinesin-like protein KIFC3 [Morus notabilis]	LYSNADQPQEQEENARES(0.995)PNQDS(0.005)K
whole_GLEAN_10014121	115	3.55872	Up	0.00024172	S	PREDICTED: probable receptor-like serine/threonine-protein kinase At4g34500 isoform X1 [Ziziphus jujuba]	KS(1)GESDGVSCGSR
whole_GLEAN_10015134	271	5.49451	Up	7.9827e-05	T	Heat shock 70 kDa protein 4 [Morus notabilis]	LRT(1)ACER
whole_GLEAN_10023576	300	2.95858	Up	0.0166383	S	PREDICTED: cell surface glycoprotein 1 [Ziziphus jujuba]	STYAQPS(0.943)PS(0.057)R
whole_GLEAN_10023576	404	0.441112	Down	0.00021849	S	PREDICTED: cell surface glycoprotein 1 [Ziziphus jujuba]	REPEGTTSIVSQS(1)PSSEQAR
whole_GLEAN_10023576	369	2.48139	Up	0.0008025	S	PREDICTED: cell surface glycoprotein 1 [Ziziphus jujuba]	TSQQQS(0.999)PS(0.001)R
whole_GLEAN_10023576	658	2.34742	Up	0.0193417	T	PREDICTED: cell surface glycoprotein 1 [Ziziphus jujuba]	GYKT(1)DPDDSAETTTDGEVR
whole_GLEAN_10015034	144	0.452899	Down	4.2359e-06	S	PREDICTED: U4/U6 small nuclear ribonucleoprotein Prp3 isoform X1 [Vitis vinifera]	IKDEGGDDGADAAAGREDFDS(1)PR
whole_GLEAN_10009585	991	3.0581	Up	0.0021798	T	putative E3 ubiquitin-protein ligase HERC1 [Morus notabilis]	AKT(0.997)PIQNLS(0.003)AASK
whole_GLEAN_10022682	84	0.337724	Down	0.000140257	T	PREDICTED: WD repeat-containing protein 20-like [Ziziphus jujuba]	ERPS(0.013)PS(0.21)T(0.776)PT(0.001)APPSGFSSSIGVR
whole_GLEAN_10022682	141	0.42735	Down	0.00050025	S	PREDICTED: WD repeat-containing protein 20-like [Ziziphus jujuba]	GGSLSAS(0.004)S(0.024)S(0.024)T(0.136)S(0.811)LPSTSNFDGK
whole_GLEAN_10028974	439	0.477783	Down	0.0005968	S	PREDICTED: protein decapping 5-like [Ziziphus jujuba]	GPLLPLPS(1)PVEHK
whole_GLEAN_10028647	1420	0.474383	Down	0.00023516	S	BAH domain-containing protein [Medicago truncatula]	GEQSYVS(0.997)PAGS(0.003)QR
whole_GLEAN_10028647	854	2.17865	Up	0.00033873	S	BAH domain-containing protein [Medicago truncatula]	HPVSGEQAYDS(0.993)GDS(0.007)K
whole_GLEAN_10019755	825	2.45098	Up	0.00069844	S	putative receptor-like protein kinase [Morus notabilis]	GFS(0.999)EVT(0.001)GGSDVFSQLK
whole_GLEAN_10019755	807	2.05339	Up	0.000163953	S	putative receptor-like protein kinase [Morus notabilis]	LPS(0.996)LDS(0.004)VWDGDSR
whole_GLEAN_10019235	46	0.464468	Down	1.95849e-05	S	Pyrophosphate-energized vacuolar membrane proton pump [Morus notabilis]	LSPAAES(0.001)DS(0.999)PAK
whole_GLEAN_10027277	283	0.392465	Down	1.96783e-05	S	PREDICTED: AT-hook motif nuclear-localized protein 14 [Prunus mume]	LQSPVGVT(0.013)S(0.986)PSSVGFR
whole_GLEAN_10027277	277	0.445038	Down	3.9751e-05	S	PREDICTED: AT-hook motif nuclear-localized protein 14 [Prunus mume]	LQS(0.996)PVGVT(0.362)S(0.506)PS(0.103)S(0.034)VGFR
whole_GLEAN_10026719	146	3.06748	Up	9.9544e-05	T	PREDICTED: eukaryotic initiation factor 4A-8 [Lupinus angustifolius]	VHACVGGT(0.994)S(0.006)VR
whole_GLEAN_10025855	10	2.09205	Up	0.002157	S	PREDICTED: translocase of chloroplast 34 [Prunus mume]	EWS(0.999)GINT(0.001)FALATQTK
whole_GLEAN_10018069	170	2.43309	Up	0.00041557	S	PREDICTED: DEAD-box ATP-dependent RNA helicase 31-like [Ziziphus jujuba]	GDS(1)DGDLGGR
whole_GLEAN_10013240	926	2.38095	Up	0.00193847	S	early endosome antigen 1-like [Cajanus cajan]	S(0.002)AS(0.889)S(0.109)VLR
whole_GLEAN_10020600	99	0.391543	Down	3.5313e-05	S	Photosystem I reaction center subunit III [Morus notabilis]	KLES(0.964)S(0.036)LK
whole_GLEAN_10014581	702	2.06612	Up	0.00021506	S	5-methyltetrahydropteroyltriglutamate--homocysteine methyltransferase [Morus notabilis]	YGAGIGPGVYDIHS(1)PR
whole_GLEAN_10006667	316	0.487329	Down	5.9307e-05	T	TOM1-like protein 2 [Morus notabilis]	KTDGMSLDS(0.008)S(0.049)T(0.122)T(0.802)PT(0.02)K
whole_GLEAN_10028633	92	5.02513	Up	3.0807e-08	S	NHL domain protein [Arabidopsis thaliana]	AAS(1)GCFAYGR
whole_GLEAN_10025201	146	2.09205	Up	0.00057573	S	1,2-dihydroxy-3-keto-5-methylthiopentene dioxygenase 1 [Morus notabilis]	SAAETEERPTAAADADDRAS(1)PR
whole_GLEAN_10018406	196	2.29358	Up	0.00021771	S	PREDICTED: ADP-ribosylation factor GTPase-activating protein AGD7-like [Gossypium raimondii]	S(0.001)KS(0.986)T(0.013)EDIYTR
whole_GLEAN_10015264	497	3.34448	Up	8.1529e-05	S	Monodehydroascorbate reductase [Morus notabilis]	LQKAS(0.809)S(0.191)VEEALDIAR
whole_GLEAN_10021303	536	0.39093	Down	0.00045503	S	DnaJ homolog subfamily C member 2 [Morus notabilis]	ASPSIVS(0.994)PLS(0.005)T(0.001)R
whole_GLEAN_10012906	567	2.86533	Up	7.6913e-05	S	hydroxyproline-rich glycoprotein family protein, putative [Medicago truncatula]	EFPLQWDPS(0.042)VS(0.958)PQNGK
whole_GLEAN_10007269	926	3.81679	Up	4.1917e-05	T	Plasma membrane ATPase 4 [Morus notabilis]	GLDIDTIQQHYT(1)V
whole_GLEAN_10007269	920	2.46305	Up	0.043599	T	Plasma membrane ATPase 4 [Morus notabilis]	GLDIDT(1)IQQHY(0.003)T(0.997)V
whole_GLEAN_10007269	909	4.97512	Up	1.66801e-05	S	Plasma membrane ATPase 4 [Morus notabilis]	GHVES(1)VVK
whole_GLEAN_10007269	882	3.663	Up	0.00034042	S	Plasma membrane ATPase 4 [Morus notabilis]	ELS(1)EIAEQAK
whole_GLEAN_10027232	5	2.01613	Up	0.00054361	S	PITH domain-containing protein [Morus notabilis]	S(0.173)AES(0.807)AT(0.02)AIHR
whole_GLEAN_10022991	88	0.380373	Down	0.0011848	S	putative aminotransferase ACS10 [Morus notabilis]	TSLLS(1)PR
whole_GLEAN_10001780	276	0.498504	Down	0.00039986	S	Putative G3BP-like protein [Morus notabilis]	AVWPPSTNT(0.001)DQQS(0.988)PY(0.001)S(0.011)AK
whole_GLEAN_10020372	59	2.02429	Up	0.0104413	S	late embryogenesis abundant protein [Medicago truncatula]	STPLYNNSPMDS(0.997)PS(0.003)HPSR
whole_GLEAN_10020372	55	2.1097	Up	0.013019	S	late embryogenesis abundant protein [Medicago truncatula]	STPLY(0.001)NNS(0.999)PMDS(0.921)PS(0.072)HPS(0.006)R
whole_GLEAN_10028428	147	2.04499	Up	0.002444	T	PREDICTED: suppressor of cytokine signaling 7 [Oryza sativa Japonica Group]	NLGANGT(1)PEMK
whole_GLEAN_10017465	796	2.22222	Up	1.68737e-05	T	PREDICTED: enhancer of mRNA-decapping protein 4-like [Ziziphus jujuba]	HPT(0.972)HLIT(0.028)PSEILR
whole_GLEAN_10017465	715	2.48139	Up	0.000102754	S	PREDICTED: enhancer of mRNA-decapping protein 4-like [Ziziphus jujuba]	PAADIVCVPS(1)PPLPLS(1)PR
whole_GLEAN_10017465	880	2.83286	Up	9.7376e-05	S	PREDICTED: enhancer of mRNA-decapping protein 4-like [Ziziphus jujuba]	YFCS(0.001)QAS(0.999)DLGLEMAR
whole_GLEAN_10017465	709	2.41546	Up	0.00366	S	PREDICTED: enhancer of mRNA-decapping protein 4-like [Ziziphus jujuba]	PAADIVCVPS(1)PPLPLS(1)PR
whole_GLEAN_10024164	47	0.381825	Down	0.008464	S	Chlorophyll a-b binding protein 40 [Morus notabilis]	VAS(0.001)S(0.004)GS(0.995)PWYGPDR
whole_GLEAN_10022546	28	2.10084	Up	0.0005586	S	PREDICTED: 60S ribosomal protein L24-like [Jatropha curcas]	S(0.19)DS(0.81)QVFLFANSK
whole_GLEAN_10007042	396	0.406504	Down	0.00029693	S	UDP-glucose 6-dehydrogenase [Morus notabilis]	FDWDHPIHLQPLS(1)PPS(1)VK
whole_GLEAN_10018577	440	0.415973	Down	0.00024386	S	C2 domain-containing protein [Morus notabilis]	GS(0.018)FS(0.017)S(0.051)VS(0.765)S(0.401)EKS(0.748)PR
whole_GLEAN_10029326	231	0.321543	Down	0.0040239	S	PREDICTED: 40S ribosomal protein S6-like [Cucumis sativus]	RS(1)ES(1)LAK
whole_GLEAN_10029326	237	0.345543	Down	0.000157299	S	PREDICTED: 40S ribosomal protein S6-like [Cucumis sativus]	S(1)RLS(0.991)AAS(0.009)K
whole_GLEAN_10029326	229	0.189717	Down	0.0040997	S	PREDICTED: 40S ribosomal protein S6-like [Cucumis sativus]	RS(1)ES(1)LAK
whole_GLEAN_10017924	498	2.12766	Up	3.721e-05	T	Conserved oligomeric Golgi complex subunit 3 [Morus notabilis]	KPET(0.273)T(0.789)S(0.938)DEEDHPDVFK
whole_GLEAN_10011061	452	0.4329	Down	4.137e-05	S	PREDICTED: syndetin isoform X2 [Juglans regia]	KIELASGS(0.027)S(0.973)PR
whole_GLEAN_10028599	432	3.77358	Up	4.1344e-05	S	Serine/threonine-protein kinase fray2 [Morus notabilis]	GCFDVCEDDAGAT(0.016)S(0.984)PR
whole_GLEAN_10026544	15	2.35294	Up	0.00049506	T	Protein phosphatase 2C and cyclic nucleotide-binding/kinase domain-containing protein [Morus notabilis]	VCIGEVCT(1)PR
whole_GLEAN_10029609	227	5.15464	Up	2.4904e-05	S	UDP-sulfoquinovose synthase [Morus notabilis]	EFRES(1)CHLVK
whole_GLEAN_10012999	496	3.77358	Up	3.8692e-05	S	putative serine/threonine-protein kinase [Morus notabilis]	QGQS(0.965)NS(0.517)KS(0.517)R
whole_GLEAN_10008279	665	2.04082	Up	0.00155528	T	PREDICTED: suppressor protein SRP40 isoform X1 [Citrus sinensis]	S(0.016)DDS(0.004)HMT(0.979)DT(0.001)EDAWR
whole_GLEAN_10019160	319	2.24719	Up	0.00040262	S	Protein IQ-DOMAIN 31 [Morus notabilis]	KVS(0.817)S(0.183)HPVEPVQENPQVELEK
whole_GLEAN_10029877	99	3.57143	Up	0.000101129	S	PREDICTED: isoamylase 3, chloroplastic-like [Malus domestica]	MYFGDAS(1)EK
whole_GLEAN_10029877	816	3.47222	Up	6.2206e-05	S	PREDICTED: isoamylase 3, chloroplastic-like [Malus domestica]	DT(0.024)FLS(0.976)NNDITWHEDNWDNHESK
whole_GLEAN_10029877	78	2.59067	Up	0.000184138	S	PREDICTED: isoamylase 3, chloroplastic-like [Malus domestica]	FDNS(1)IVLLDPYAK
whole_GLEAN_10024632	26	2.18341	Up	0.00034227	S	PREDICTED: remorin [Ziziphus jujuba]	KVEPETTSEPAPADAKPDS(1)APEDK
whole_GLEAN_10016481	451	3.11526	Up	1.67559e-05	S	PREDICTED: endo-1,4-beta-xylanase A-like [Ziziphus jujuba]	QMKS(1)DHWVR
whole_GLEAN_10007486	77	0.487567	Down	0.0152187	S	Pleiotropic drug resistance protein 2 [Morus notabilis]	GVLTQVT(0.012)S(0.921)T(0.067)GR
whole_GLEAN_10021381	149	2.59067	Up	8.3815e-05	S	PREDICTED: RPM1-interacting protein 4 [Ziziphus jujuba]	QS(0.996)LGS(0.004)EQS(0.197)IEKS(0.803)PLHR
whole_GLEAN_10011933	422	2.03252	Up	0.00036317	S	PREDICTED: MLO-like protein 8 [Prunus mume]	SPTITLGGS(0.025)S(0.956)T(0.019)VSK
whole_GLEAN_10014628	472	0.489237	Down	0.0024848	S	PREDICTED: la-related protein 1A [Ziziphus jujuba]	DSSSVLGNGGGS(1)PLFVGEDGPSIVK
whole_GLEAN_10014628	23	0.266738	Down	2.1229e-05	S	PREDICTED: la-related protein 1A [Ziziphus jujuba]	DLAGAGGPKS(1)PWK
whole_GLEAN_10023405	18	0.231428	Down	0.00040499	S	Calcium-dependent protein kinase 29 [Morus notabilis]	S(0.002)HDIPIS(0.178)S(0.796)S(0.579)S(0.456)ENS(0.989)PR
whole_GLEAN_10023405	37	0.495786	Down	0.00138321	S	Calcium-dependent protein kinase 29 [Morus notabilis]	YQPIPIKS(0.998)QEPLT(0.002)PNYK
whole_GLEAN_10023405	23	0.346861	Down	0.00043584	S	Calcium-dependent protein kinase 29 [Morus notabilis]	SHDIPISSSS(0.001)ENS(0.999)PR
whole_GLEAN_10023573	77	2.15517	Up	0.0132644	S	DNA polymerase epsilon catalytic subunit A [Arabidopsis thaliana]	S(0.003)S(0.005)S(0.992)LPLENIR
whole_GLEAN_10028985	62	0.487329	Down	0.00139887	S	PREDICTED: thylakoid membrane protein slr0575 isoform X1 [Citrus sinensis]	RHS(1)LIPR
whole_GLEAN_10028172	86	2.36407	Up	0.00108131	S	Protein grpE [Morus notabilis]	ES(0.037)S(0.963)PNEELENEVNRPDFLNLK
whole_GLEAN_10025109	523	0.440529	Down	0.000122619	S	PREDICTED: sugar transport protein 13-like [Nelumbo nucifera]	NGYANGS(1)H
whole_GLEAN_10024090	450	2.89855	Up	0.0021558	S	Dual specificity protein kinase shkB [Morus notabilis]	KDHS(0.01)NPS(0.992)S(0.998)R
whole_GLEAN_10024090	449	3.74532	Up	0.00078368	S	Dual specificity protein kinase shkB [Morus notabilis]	KDHS(0.01)NPS(0.992)S(0.998)R
whole_GLEAN_10026958	178	2.45098	Up	0.0021222	S	Putative respiratory burst oxidase-like protein H [Morus notabilis]	GMVDSEEKS(1)R
whole_GLEAN_10023180	189	9.25926	Up	0.000140712	S	PREDICTED: kinesin-4 [Ziziphus jujuba]	PAS(1)FKPFVR
whole_GLEAN_10023180	795	3.42466	Up	9.7955e-05	S	PREDICTED: kinesin-4 [Ziziphus jujuba]	S(1)LGELPSGR
whole_GLEAN_10023180	775	5.74713	Up	0.0041375	S	PREDICTED: kinesin-4 [Ziziphus jujuba]	S(0.001)S(0.003)S(0.996)PDRFR
whole_GLEAN_10023180	210	15.625	Up	5.7537e-05	S	PREDICTED: kinesin-4 [Ziziphus jujuba]	T(0.054)LS(0.946)WGEK
whole_GLEAN_10023180	198	2.88184	Up	0.00096301	S	PREDICTED: kinesin-4 [Ziziphus jujuba]	KNS(0.963)EPFANS(0.037)FLR
whole_GLEAN_10023180	771	2.94985	Up	0.00126277	S	PREDICTED: kinesin-4 [Ziziphus jujuba]	EHLQYS(1)R
whole_GLEAN_10022761	109	0.298597	Down	1.7436e-06	T	PREDICTED: chlorophyll a-b binding protein CP29.2, chloroplastic-like [Arachis ipaensis]	NEAGALIGT(1)R
whole_GLEAN_10022761	114	0.400481	Down	5.8016e-05	S	PREDICTED: chlorophyll a-b binding protein CP29.2, chloroplastic-like [Arachis ipaensis]	TEFS(1)DVK
whole_GLEAN_10022761	111	0.111062	Down	1.89079e-05	T	PREDICTED: chlorophyll a-b binding protein CP29.2, chloroplastic-like [Arachis ipaensis]	T(0.998)EFS(0.002)DVK
whole_GLEAN_10013828	29	0.433276	Down	0.00024419	S	U-box domain-containing protein 38 [Morus notabilis]	MEVNPNPS(0.755)PS(0.137)HS(0.107)R
whole_GLEAN_10007984	1103	2.90698	Up	0.0198788	S	Phosphoglucan, water dikinase [Morus notabilis]	SALDEIES(1)AKLEGGELDK
whole_GLEAN_10003678	397	2.21729	Up	0.000195351	S	Zinc finger CCCH domain-containing protein 3 [Morus notabilis]	SFDVVQKPLS(1)NK
whole_GLEAN_10028445	669	0.239063	Down	7.871e-05	S	EEIG1/EHBP1 protein amino-terminal domain protein [Arabidopsis thaliana]	MY(0.007)S(0.993)PIKR
whole_GLEAN_10029828	155	2.40385	Up	0.00129611	S	Serine/threonine-protein kinase tricorner [Morus notabilis]	GQVEHVRS(1)ER
whole_GLEAN_10029828	473	2.35294	Up	0.00151853	T	Serine/threonine-protein kinase tricorner [Morus notabilis]	DTNFIGY(0.004)T(0.996)FK
whole_GLEAN_10005941	629	0.464684	Down	0.0062155	S	putative serine/threonine-protein kinase [Morus notabilis]	SMNEEPPS(1)PNAVTEK
whole_GLEAN_10025060	486	0.420698	Down	0.00030094	S	PREDICTED: DUF21 domain-containing protein At4g14240-like [Ziziphus jujuba]	S(0.55)S(0.45)EDILS(1)PAK
whole_GLEAN_10019554	22	2.39234	Up	0.00154232	S	PREDICTED: uncharacterized aarF domain-containing protein kinase At1g79600, chloroplastic [Jatropha curcas]	S(0.91)VS(0.931)LT(0.921)RS(0.648)S(0.589)APR
whole_GLEAN_10019554	24	2.39234	Up	0.00154232	S	PREDICTED: uncharacterized aarF domain-containing protein kinase At1g79600, chloroplastic [Jatropha curcas]	S(0.91)VS(0.931)LT(0.921)RS(0.648)S(0.589)APR
whole_GLEAN_10019554	26	2.39234	Up	0.00154232	T	PREDICTED: uncharacterized aarF domain-containing protein kinase At1g79600, chloroplastic [Jatropha curcas]	S(0.91)VS(0.931)LT(0.921)RS(0.648)S(0.589)APR
whole_GLEAN_10020900	35	0.362713	Down	0.000121492	S	PREDICTED: protein WVD2-like 4 isoform X1 [Theobroma cacao]	WSAFS(1)PNK
whole_GLEAN_10020900	166	0.437063	Down	0.00025737	S	PREDICTED: protein WVD2-like 4 isoform X1 [Theobroma cacao]	LRKS(1)EDDFAAK
whole_GLEAN_10020900	425	0.349406	Down	0.000181869	S	PREDICTED: protein WVD2-like 4 isoform X1 [Theobroma cacao]	S(1)YGDGSPLQK
whole_GLEAN_10005666	41	0.397456	Down	0.0020798	T	PREDICTED: universal stress protein PHOS32-like [Lupinus angustifolius]	HPSSPSPAHAPAGAPAAT(0.994)PT(0.812)PT(0.195)AGAR
whole_GLEAN_10000981	295	0.361402	Down	4.1571e-05	S	PREDICTED: heavy metal-associated isoprenylated plant protein 3-like [Gossypium hirsutum]	ENVVVS(0.998)EES(0.002)K
whole_GLEAN_10009930	42	2.0284	Up	0.030498	S	Phytosulfokine receptor 2 [Morus notabilis]	GVS(0.767)T(0.233)GNHHCATR
